# Supplementary material for: Strain-resolved microbiome sequencing reveals mobile elements that drive bacterial competition on a clinical timescale
Source: Genome Med. 2020 May 29;12:50. doi: 10.1186/s13073-020-00747-0 (PMC7260799; doi:10.1186/s13073-020-00747-0)
Supplement: Supplementary file 2 — Additional file 2. Table S1. Species-level classification of the short read sequencing data for the four timepoints. The relative abundance of the species in the samples was determined after removing human and viral reads from the data. A subset of these data (the top 9 species in the samples) are shown in Fig. 1. [file 13073_2020_747_MOESM2_ESM.xlsx]

## Sheet: Fig1_relabund_shortread_samples
Species	shortread_A	shortread_B	shortread_C	shortread_D
Microviridae sp.	0	0	0	0
fungal sp. ARF18	0	0	0	0
fungal sp. No.14919	0	0	0	0
Batrachochytrium salamandrivorans	0	0	0	0
Homolaphlyctis polyrhiza	0	0	0	0
Rhizophlyctis rosea	0	0	0	0
Blyttiomyces helicus	0	0	0	0
Gonapodya prolifera	0	0	0	0
Piromyces sp. E2	0	0	0	0
Nosema bombycis	0	0	0	0
Edhazardia aedis	0.00100991	0	0	0.00100186
Nematocida sp. 1	0	0	0	0
Tubulinosema ratisbonensis	0	0	0	0
Anncaliia algerae	0	0	0	0
Allomyces macrogynus	0	0	0	0
Rozella allomycis	0	0	0	0
Glomus cerebriforme	0.00201981	0.00602192	0	0
Rhizophagus clarus	0.00201981	0.00100365	0	0.00100186
Rhizophagus irregularis	0.00201981	0.00100365	0.00500796	0.00100186
Gigaspora rosea	0.00201981	0.00200731	0	0.00200373
Diversispora versiformis	0.00100991	0	0	0
Absidia glauca	0	0.00100365	0	0.00100186
Gongronella sp. w5	0	0	0	0
Rhizomucor miehei	0	0	0	0
Rhizomucor pusillus	0	0	0	0
Lichtheimia corymbifera	0.00100991	0	0	0
Lichtheimia ramosa	0	0	0	0
Phycomyces blakesleeanus	0.00201981	0.00100365	0	0
Mucor circinelloides	0	0	0	0
Mucor ambiguus	0	0	0	0
Mucor irregularis	0	0	0	0
Parasitella parasitica	0	0.00200731	0.00100159	0.00200373
Actinomucor elegans	0	0	0	0
Apophysomyces variabilis	0.00100991	0.00100365	0	0
Choanephora cucurbitarum	0	0	0	0
Rhizopus stolonifer	0	0	0	0
Rhizopus microsporus	0.00100991	0.049179	0	0.00100186
Rhizopus oryzae	0	0	0	0
Rhizopus azygosporus	0	0	0	0
Rhizopus delemar	0	0	0	0
Mortierella verticillata	0	0	0	0
Mortierella elongata	0	0	0	0
Zoophagus insidians	0	0	0	0
Syncephalis pseudoplumigaleata	0	0	0	0
Cochlonema odontosperma	0	0	0	0
Coemansia reversa	0	0	0	0
Dimargaris cristalligena	0	0	0	0
Capniomyces stellatus	0	0	0	0
Smittium megazygosporum	0	0	0	0
Smittium mucronatum	0.00100991	0.00200731	0.00500796	0.00500932
Smittium simulii	0	0	0	0
Smittium culicis	0.00100991	0	0	0
Zancudomyces culisetae	0	0	0	0
Conidiobolus coronatus	0.00100991	0	0	0
Cerataphis brasiliensis yeast-like symbiont	0	0	0	0
Sclerotium cepivorum	0.00100991	0	0	0
Schizosaccharomyces pombe	0	0	0	0
Schizosaccharomyces octosporus	0	0	0	0
Schizosaccharomyces cryophilus	0	0	0	0
Kluyveromyces marxianus	0	0	0	0
Kluyveromyces lactis	0	0	0	0
Kluyveromyces dobzhanskii	0	0	0	0
Kluyveromyces nonfermentans	0	0	0	0
Pachysolen tannophilus	0	0	0	0
Saccharomyces cerevisiae	0.00100991	0.00100365	0	0
Saccharomyces paradoxus	0	0	0	0
Saccharomyces pastorianus	0.032317	0.049179	0	0.0240447
Saccharomyces kudriavzevii	0	0	0	0
Saccharomyces mikatae	0	0	0	0
Saccharomyces arboricola	0	0	0	0
Zygosaccharomyces bailii	0.00100991	0.0110402	0.00600956	0.00601118
Zygosaccharomyces rouxii	0	0	0	0
Citeromyces hawaiiensis	0	0	0	0
Kazachstania unispora	0	0	0	0
Kazachstania transvaalensis	0	0	0	0
Kazachstania rosinii	0	0	0	0
Kazachstania viticola	0	0	0	0
Kazachstania martiniae	0	0	0	0
Kazachstania aerobia	0.00100991	0	0	0.00100186
Kazachstania siamensis	0	0	0	0
Kazachstania yakushimaensis	0	0	0	0
Kazachstania turicensis	0	0	0	0
Kazachstania kunashirensis	0	0	0	0
Kazachstania naganishii	0	0	0	0
Kazachstania taianensis	0	0	0	0
Kazachstania bromeliacearum	0	0	0	0
Kazachstania solicola	0	0	0	0
Kazachstania spencerorum	0	0	0	0
Kazachstania saulgeensis	0	0	0	0
Tetrapisispora iriomotensis	0	0	0	0
Tetrapisispora phaffii	0	0	0	0
Tetrapisispora namnaoensis	0	0	0	0
Tetrapisispora fleetii	0	0	0	0
Tetrapisispora blattae	0	0	0	0
Naumovozyma castellii	0	0	0	0
Naumovozyma dairenensis	0	0	0	0
Lachancea kluyveri	0	0	0	0
Lachancea meyersii	0	0	0	0
[Candida] glabrata	0	0	0	0
Vanderwaltozyma polyspora	0	0	0	0
Zygotorulaspora mrakii	0	0	0	0
Yueomyces sinensis	0	0	0	0
Metschnikowia hawaiiensis	0	0	0	0
Metschnikowia reukaufii	0	0	0	0
Metschnikowia continentalis	0	0	0	0
Metschnikowia borealis	0	0	0	0
Metschnikowia hibisci	0	0	0	0
Metschnikowia lochheadii	0	0	0	0
Metschnikowia dekortorum	0	0	0	0
Metschnikowia santaceciliae	0	0	0	0
Metschnikowia hamakuensis	0	0	0	0
Metschnikowia kamakouana	0	0	0	0
Metschnikowia mauinuiana	0	0	0	0
Metschnikowia cerradonensis	0	0	0	0
Metschnikowia colocasiae	0.00100991	0	0	0
Metschnikowia similis	0	0	0	0
Metschnikowia cubensis	0	0	0	0
Metschnikowia matae	0	0	0	0
Metschnikowia sp. 00-154.1	0	0	0	0
Metschnikowia sp. 01-655c1	0	0	0	0
Metschnikowia sp. 03-147.1	0	0	0	0
Metschnikowia sp. 04-218.3	0	0	0	0
Metschnikowia sp. 04-226.1	0	0	0	0
Metschnikowia sp. 13-106.1	0	0	0	0
[Candida] golubevii	0	0	0	0
[Candida] ipomoeae	0	0	0	0
Clavispora fructus	0	0	0	0
[Candida] intermedia	0	0	0	0
[Candida] oregonensis	0	0	0	0
[Candida] heveicola	0	0	0	0
Aciculoconidium aculeatum	0	0	0	0
Kodamaea ohmeri	0	0	0	0
Cephaloascus fragrans	0	0	0	0
Cephaloascus albidus	0	0	0	0
Lipomyces suomiensis	0	0	0	0
Yarrowia lipolytica	0.00100991	0	0	0
Yarrowia galli	0	0	0	0
Yarrowia osloensis	0	0	0	0
Yarrowia phangngaensis	0	0	0	0
Yarrowia alimentaria	0	0	0	0
Yarrowia hollandica	0	0	0	0
Yarrowia divulgata	0	0	0	0
Yarrowia yakushimensis	0	0	0	0
Yarrowia porcina	0	0	0	0
Yarrowia deformans	0	0	0	0
Yarrowia keelungensis	0	0	0	0
Yarrowia sp. JCM 30694	0	0	0	0
Yarrowia sp. JCM 30696	0	0	0	0
Dipodascus albidus	0	0	0	0
Dipodascus geniculatus	0.00100991	0.00100365	0	0
Geotrichum candidum	0	0	0	0
Sporopachydermia lactativora	0	0	0	0
Sporopachydermia quercuum	0	0.00401461	0	0
Magnusiomyces tetraspermus	0.00201981	0	0	0
Magnusiomyces clavatus	0	0	0	0
Hanseniaspora uvarum	0	0	0	0
Hanseniaspora valbyensis	0.00100991	0	0	0
Hanseniaspora guilliermondii	0	0	0	0
Hanseniaspora osmophila	0	0	0	0
Hanseniaspora vineae	0	0	0	0
Hanseniaspora clermontiae	0	0	0	0
Hanseniaspora sp. NB-2018a	0	0	0	0
Saccharomycodes ludwigii	0.0535251	1.11305	0.00100159	0.291542
Saccharomycopsis capsularis	0	0	0	0
Saccharomycopsis malanga	0	0	0	0
Saccharomycopsis fermentans	0	0	0	0
Saccharomycopsis sp. UWO(PS) 91-127.1	0	0	0	0
Saccharomycopsis fibuligera x Saccharomycopsis cf. fibuligera	0	0	0	0
Ascoidea rubescens	0	0	0	0
Ascoidea asiatica	0	0	0	0
Phaffomyces antillensis	0	0	0	0
Phaffomyces thermotolerans	0	0	0	0
Phaffomyces opuntiae	0	0	0	0
[Candida] orba	0	0.00100365	0	0
Starmera amethionina	0	0	0	0
Wickerhamomyces anomalus	0	0	0	0
Wickerhamomyces hampshirensis	0	0	0	0
Wickerhamomyces sp. NRRL YB-2243	0	0.00100365	0	0
[Candida] ponderosae	0	0	0	0
Barnettozyma pratensis	0	0	0	0
Barnettozyma hawaiiensis	0	0	0	0
Cyberlindnera jadinii	0	0	0	0
Cyberlindnera fabianii	0	0	0	0
Cyberlindnera petersonii	0	0	0	0
[Candida] vartiovaarae	0	0	0	0
Zygoascus ofunaensis	0	0	0	0
Zygoascus meyerae	0	0	0	0
Blastobotrys proliferans	0	0	0	0
Blastobotrys niveus	0	0	0	0
Blastobotrys peoriensis	0	0	0	0
Wickerhamiella versatilis	0	0	0	0
Wickerhamiella occidentalis	0	0	0	0
Debaryomyces prosopidis	0	0	0	0
Debaryomyces subglobosus	0	0	0	0
Wickerhamia fluorescens	0	0	0	0
Spathaspora arborariae	0	0	0	0
Spathaspora xylofermentans	0	0	0	0
Spathaspora hagerdaliae	0	0	0	0
Spathaspora girioi	0	0	0	0
Spathaspora gorwiae	0	0.00100365	0	0
Spathaspora sp. JA1	0	0	0	0
Hyphopichia homilentoma	0.00100991	0	0	0
Hyphopichia burtonii	0	0	0	0
Hyphopichia pseudoburtonii	0.00100991	0	0	0
[Candida] rhagii	0	0	0	0
[Candida] gotoi	0	0	0	0
Millerozyma acaciae	0	0	0	0
Scheffersomyces stipitis	0	0	0	0
Scheffersomyces shehatae	0	0	0	0
Scheffersomyces lignosus	0	0	0	0
Priceomyces castillae	0	0	0	0
Priceomyces medius	0	0	0	0
Yamadazyma scolyti	0	0	0	0
[Candida] aaseri	0	0	0	0
Peterozyma toletana	0	0	0	0
Peterozyma xylosa	0	0	0	0
Teunomyces kruisii	0	0	0	0
Suhomyces pyralidae	0	0	0	0
Suhomyces canberraensis	0	0	0	0
Lodderomyces elongisporus	0.00100991	0	0	0
Candida albicans	0	0	0.00300478	0.00100186
Candida parapsilosis	0	0	0	0
Candida tropicalis	0	0	0	0
Candida dubliniensis	0	0	0	0
Candida orthopsilosis	0	0	0	0
Candida corydali	0	0	0	0
Pichia kudriavzevii	0.00100991	0	0	0
Pichia norvegensis	0	0	0	0
Pichia membranifaciens	0	0	0	0
Pichia fermentans	0	0	0	0
Pichia nakasei	0	0	0	0
Pichia heedii	0	0	0	0
Pichia terricola	0	0	0	0
Pichia occidentalis	0	0	0	0
Brettanomyces bruxellensis	0	0	0	0
Brettanomyces anomalus	0	0	0	0
Saturnispora saitoi	0.00100991	0.00100365	0	0
Saturnispora zaruensis	0	0	0	0
Kregervanrija delftensis	0.00100991	0	0.00500796	0.00100186
Nakazawaea holstii	0	0	0	0
Nakazawaea wickerhamii	0	0	0	0
Ogataea pini	0	0	0	0
Ogataea henricii	0	0	0	0
Ogataea trehalophila	0	0	0	0
Ogataea methylivora	0	0	0	0
Ogataea ramenticola	0.00100991	0	0	0
Ogataea pilisensis	0	0	0	0
Ogataea nitratoaversa	0	0	0	0
Ogataea methanolica	0	0	0	0
[Candida] boidinii	0.00100991	0	0	0
[Candida] succiphila	0	0	0	0
[Candida] arabinofermentans	0	0	0	0
Martiniozyma abiesophila	0	0	0	0
Botryozyma nematodophila	0	0	0	0
Alloascoidea hylecoeti	0.00100991	0.00903288	0	0
Candida sorboxylosa	0	0	0	0
Ambrosiozyma monospora	0	0	0	0
Ambrosiozyma philentoma	0	0	0	0
Ambrosiozyma ambrosiae	0	0	0	0
Ambrosiozyma kashinagicola	0	0	0	0
Ambrosiozyma pseudovanderkliftii	0.00100991	0	0	0
Ambrosiozyma vanderkliftii	0	0	0	0
Ambrosiozyma oregonensis	0	0	0	0
Nadsonia starkeyi-henricii	0	0	0	0
Nadsonia fulvescens	0	0	0	0
Starmerella apicola	0	0	0	0
[Candida] gropengiesseri	0	0	0	0
[Candida] vaccinii	0	0	0	0
[Candida] riodocensis	0.00100991	0	0	0
Kuraishia molischiana	0	0	0	0
Kuraishia ogatae	0	0	0	0
Middelhovenomyces tepae	0	0	0	0
Terfezia boudieri	0	0	0	0
Ascobolus immersus	0	0	0	0
Morchella conica	0	0	0	0
Morchella eximia	0	0	0	0
Morchella importuna	0	0	0	0
Morchella septimelata	0	0	0	0
Tuber melanosporum	0	0	0	0
Tuber magnatum	0.00100991	0	0	0
Tuber umbilicatum	0	0	0	0
Tuber microsphaerosporum	0	0	0	0
Tuber calosporum	0.00201981	0	0	0
Choiromyces venosus	0.00100991	0	0	0
Pyronema omphalodes	0	0	0	0
Arthrobotrys oligospora	0	0	0	0
Dactylellina haptotyla	0	0	0	0
Drechslerella stenobrocha	0	0	0	0
Endocalyx cinctus	0	0	0	0
Eurotiomycetes sp.	0	0	0	0
Exophiala dermatitidis	0	0	0	0
Exophiala alcalophila	0	0	0	0
Exophiala lecanii-corni	0.00403963	0	0	0
Exophiala spinifera	0	0	0	0
Exophiala calicioides	0	0	0	0
Exophiala mesophila	0	0	0	0
Exophiala oligosperma	0	0	0	0
Fonsecaea pedrosoi	0	0	0	0
Fonsecaea nubica	0	0	0	0
Fonsecaea multimorphosa	0	0	0	0
Fonsecaea erecta	0	0	0	0
Capronia epimyces	0.00403963	0	0	0
Capronia coronata	0	0	0	0
Cladophialophora carrionii	0.00100991	0	0	0
Cladophialophora bantiana	0	0	0	0
Cladophialophora yegresii	0	0	0	0
Cladophialophora immunda	0	0	0	0
Cladophialophora psammophila	0	0	0	0
Chaetothyriales sp. CBS 134920	0	0	0	0
Chaetothyriales sp. CBS 134916	0	0	0	0
Chaetothyriales sp. CBS 135597	0	0	0	0
Cyphellophora europaea	0	0	0	0
Endocarpon pusillum	0.00100991	0.0130475	0	0
Phaeomoniella chlamydospora	0	0	0	0
Pseudophaeomoniella oleicola	0	0	0	0
Talaromyces stipitatus	0	0	0	0
Talaromyces wortmannii	0	0	0	0
Talaromyces islandicus	0	0	0	0
Talaromyces marneffei	0	0	0	0
Talaromyces piceae	0	0	0	0
Talaromyces verruculosus	0	0	0	0
Talaromyces amestolkiae	0	0	0	0
Talaromyces purpureogenus	0	0	0	0
Talaromyces atroroseus	0	0	0	0
Talaromyces adpressus	0.00100991	0	0	0
Talaromyces borbonicus	0	0	0	0
Elaphomyces granulatus	0	0	0	0
Aspergillus aculeatus	0	0	0	0
Aspergillus clavatus	0	0	0	0
Aspergillus flavus	0.00403963	0	0	0
Aspergillus niger	0	0	0	0
Aspergillus wentii	0	0	0	0
Aspergillus tubingensis	0.00100991	0.00301096	0.00200319	0.00200373
Aspergillus terreus	0.00100991	0	0	0
Aspergillus japonicus	0	0	0	0
Aspergillus fischeri	0	0	0	0
Aspergillus ustus	0	0	0	0
Aspergillus carbonarius	0	0	0	0
Aspergillus sojae	0	0	0	0
Aspergillus ellipticus	0	0	0	0
Aspergillus candidus	0	0	0	0
Aspergillus glaucus	0	0	0	0
Aspergillus versicolor	0	0	0	0
Aspergillus sydowii	0	0	0	0
Aspergillus vadensis	0	0	0	0
Aspergillus ibericus	0	0	0	0
Aspergillus persii	0	0	0	0
Aspergillus homomorphus	0	0	0	0
Aspergillus brasiliensis	0	0	0	0
Aspergillus piperis	0	0	0	0
Aspergillus costaricaensis	0	0	0	0
Aspergillus westerdijkiae	0	0	0	0
Aspergillus ruber	0	0	0	0
Aspergillus uvarum	0	0	0	0
Aspergillus calidoustus	0	0	0	0
Aspergillus taichungensis	0	0	0	0
Aspergillus sclerotiicarbonarius	0	0	0	0
Aspergillus aculeatinus	0	0	0	0
Aspergillus cristatus	0	0	0	0
Aspergillus fumigatus	0	0	0	0
Aspergillus saccharolyticus	0	0	0	0
Aspergillus fijiensis	0	0	0	0
Aspergillus brunneoviolaceus	0	0	0	0
Aspergillus neoniger	0	0	0	0
Aspergillus indologenus	0	0	0	0
Aspergillus welwitschiae	0	0	0	0
Aspergillus pseudoterreus	0	0	0	0
Aspergillus spinulosporus	0.00605944	0	0	0
Aspergillus mulundensis	0	0	0	0
Aspergillus sp. SC-2018a	0	0	0	0
Aspergillus sp. SS-2018a	0	0	0	0
Penicillium citrinum	0	0	0	0
Penicillium roqueforti	0	0	0	0
Penicillium expansum	0	0	0	0
Penicillium vulpinum	0	0	0	0
Penicillium coprophilum	0	0	0	0
Penicillium digitatum	0	0	0	0
Penicillium italicum	0	0	0	0
Penicillium freii	0	0	0	0
Penicillium polonicum	0	0.00501827	0	0
Penicillium solitum	0	0	0	0
Penicillium paneum	0	0	0	0
Penicillium decumbens	0	0	0	0
Penicillium sclerotiorum	0	0	0	0
Penicillium paxilli	0	0	0	0
Penicillium brasilianum	0.00100991	0	0	0
Penicillium nordicum	0	0	0	0
Penicillium flavigenum	0	0	0	0
Penicillium steckii	0	0	0	0
Penicillium antarcticum	0	0	0	0
Penicillium subrubescens	0	0	0	0
Penicillium arizonense	0	0	0	0
Monascus purpureus	0	0	0	0
Monascus ruber	0	0	0	0
Penicilliopsis zonata	0	0	0	0
Basipetospora chlamydospora	0	0	0	0
Xeromyces bisporus	0	0	0	0
Thermoascus crustaceus	0	0.00200731	0	0
Byssochlamys nivea	0	0	0	0
Byssochlamys spectabilis	0	0	0	0
Byssochlamys sp. BYSS01	0	0	0	0
Ascosphaera apis	0	0	0	0
Uncinocarpus reesii	0	0	0	0
Amauroascus niger	0	0	0	0
Amauroascus mutatus	0	0	0	0
Byssoonygena ceratinophila	0	0	0	0
Ophidiomyces ophiodiicola	0	0	0	0
Trichophyton verrucosum	0	0	0	0
Trichophyton interdigitale	0.00100991	0	0	0
Trichophyton mentagrophytes	0	0	0	0
Microsporum canis	0	0	0	0
Nannizzia gypsea	0	0	0	0
Histoplasma capsulatum	0.00100991	0	0	0
Emmonsia crescens	0.00100991	0	0	0
Emmonsia sp. CAC-2015a	0	0	0	0
Polytolypa hystricis	0	0	0	0
Blastomyces dermatitidis	0	0	0	0
Blastomyces percursus	0	0.00100365	0.00100159	0.00100186
Blastomyces gilchristii	0	0	0	0
Blastomyces parvus	0	0	0	0
Blastomyces sp. MA-2018	0	0.00100365	0.00100159	0
Helicocarpus griseus	0	0	0	0
Emergomyces pasteurianus	0	0	0	0
Malbranchea cinnamomea	0	0	0	0
Coccidioides immitis	0	0	0	0
Coccidioides posadasii	0	0	0	0
Paracoccidioides brasiliensis	0	0	0	0
Paracoccidioides lutzii	0	0	0	0
Chrysosporium queenslandicum	0	0	0	0
Cladonia uncialis	0.00201981	0	0	0
Evernia prunastri	0	0	0	0
Pseudevernia furfuracea	0	0	0	0
Cetradonia linearis	0	0	0	0
Umbilicaria muehlenbergii	0	0	0	0
Xylona heveae	0	0	0	0
Symbiotaphrina buchneri	0	0	0	0
Arthonia radiata	0	0	0	0
Macrophomina phaseolina	0	0	0	0
Botryosphaeria dothidea	0	0	0	0
Diplodia sapinea	0	0	0	0
Diplodia corticola	0	0	0	0
Diplodia scrobiculata	0	0	0	0
Diplodia seriata	0	0	0	0
Lasiodiplodia theobromae	0	0	0	0
Neofusicoccum parvum	0	0	0	0
Neoscytalidium dimidiatum	0	0	0	0
Venturia inaequalis	0.00201981	0.00100365	0	0
Venturia effusa	0	0	0	0
Venturia asperata	0	0	0	0
Venturia carpophila	0	0	0	0
Venturia pyrina	0.00100991	0	0	0
Verruconis gallopava	0	0	0	0
Coniosporium apollinis	0	0	0	0
Aureobasidium pullulans	0	0	0	0
Aureobasidium melanogenum	0	0	0	0
Cercospora nicotianae	0	0	0	0
Cercospora beticola	0	0	0	0
Cercospora zeina	0.00100991	0	0	0
Mycosphaerella arachidis	0	0	0	0
Mycosphaerella sp. Ston1	0	0	0	0
Mycosphaerella sp. PB-2012b	0	0	0	0
Ramularia endophylla	0	0	0	0
Ramularia collo-cygni	0	0	0	0
Passalora fulva	0	0	0	0
Pseudocercospora musae	0	0	0	0
Pseudocercospora eumusae	0	0	0	0
Pseudocercospora pini-densiflorae	0	0	0	0
Pseudocercospora fijiensis	0	0	0	0
Sphaerulina musiva	0	0	0	0
Sphaerulina populicola	0.00201981	0	0	0
Zasmidium angulare	0.00605944	0	0.00100159	0
Zasmidium citri-griseum	0	0	0	0
Lecanosticta acicola	0.00100991	0	0	0
Microcyclosporella mali	0	0	0	0
Zymoseptoria brevis	0	0	0	0
Zymoseptoria tritici	0.00201981	0.00100365	0	0
Zymoseptoria pseudotritici	0	0	0	0
Zymoseptoria ardabiliae	0.00201981	0	0	0
Mycosphaerelloides madeirae	0	0	0	0
Exutisphaerella laricina	0.00100991	0	0	0
Nothophaeocryptopus gaeumannii	0	0	0	0
Cladosporium cladosporioides	0	0	0	0
Cladosporium sphaerospermum	0	0	0	0
Hortaea werneckii	0	0	0	0
Microcyclospora pomicola	0	0	0	0
Beverwykella pulmonaria	0	0	0	0
Corynespora cassiicola	0	0	0	0
Parastagonospora nodorum	0.00302972	0	0	0
Parastagonospora avenae	0.00403963	0	0	0
Pyrenophora tritici-repentis	0.00100991	0	0	0
Pyrenophora teres	0	0	0	0
Pyrenophora seminiperda	0	0	0	0
Curvularia sp. IFB-Z10	0	0	0	0
Alternaria arborescens	0	0	0	0
Alternaria solani	0	0	0	0
Alternaria consortialis	0	0	0	0
Alternaria alternata	0	0	0	0
Bipolaris maydis	0	0	0	0
Bipolaris victoriae	0	0	0	0
Bipolaris sorokiniana	0	0	0	0
Bipolaris cookei	0	0	0	0
Bipolaris oryzae	0	0	0	0
Exserohilum turcicum	0	0	0	0
Stemphylium lycopersici	0	0	0	0
Leptosphaeria maculans	0	0	0	0
Pyrenochaeta sp. DS3sAY3a	0	0	0	0
Pyrenochaeta sp. UM 256	0	0	0	0
Ascochyta rabiei	0	0	0	0
Epicoccum nigrum	0.00100991	0	0	0
Pseudopyrenochaeta lycopersici	0	0	0	0
Stagonospora sp. SRC1lsM3a	0	0	0	0
Periconia macrospinosa	0.00100991	0	0	0
Lepidopterella palustris	0	0	0	0
Cenococcum geophilum	0	0	0	0.00100186
Glonium stellatum	0	0	0	0
Erysiphe necator	0.00201981	0.00401461	0	0
Erysiphe pulchra	0	0	0	0
Blumeria graminis	0.011109	0.00100365	0.00100159	0
Oidium neolycopersici	0	0	0	0
Oidium heveae	0	0	0	0
Golovinomyces cichoracearum	0.00201981	0	0	0
Hymenoscyphus linearis	0.00504954	0	0.00100159	0
Hymenoscyphus occultus	0.00100991	0	0	0
Glarea lozoyensis	0	0	0	0
Ascocoryne sarcoides	0.00100991	0	0	0
Articulospora tetracladia	0.00100991	0	0	0
Sclerotinia sclerotiorum	0.00100991	0	0	0
Sclerotinia borealis	0.00201981	0	0	0
Sclerotinia glacialis	0.00100991	0	0	0
Botrytis cinerea	0.00201981	0	0	0
Myriosclerotinia scirpicola	0.0121189	0	0.00100159	0
Myriosclerotinia curreyana	0.011109	0	0.00100159	0
Myriosclerotinia duriaeana	0.116139	0.00100365	0.0170271	0.00100186
Monilinia fructicola	0.00403963	0	0	0
Monilinia fructigena	0.00100991	0.00802923	0	0
Monilinia laxa	0.00201981	0	0	0
Monilinia aucupariae	0.0121189	0.00100365	0.00100159	0
Monilinia polystroma	0	0	0	0
Ciborinia camelliae	0.00201981	0	0	0
Hymenotorrendiella dingleyae	0.00100991	0	0	0
Hyaloscypha bicolor	0.00100991	0.00401461	0	0
Hyaloscypha variabilis	0	0	0	0
Arachnopeziza araneosa	0	0	0	0
Proliferodiscus dingleyae	0	0	0	0
Lachnum nothofagi	0	0	0	0
Hyphodiscus sp. D1413	0.00100991	0	0	0
Pezicula radicicola	0.00100991	0	0	0
Marssonina coronariae	0	0	0	0
Marssonina brunnea	0.00201981	0	0	0
Diplocarpon rosae	0	0	0	0
Pirottaea palmicola	0	0	0	0
Lanzia echinophila	0.00100991	0	0	0
Clarireedia homoeocarpa	0.00302972	0	0	0
Neobulgaria alba	0	0	0	0
Pezoloma ericae	0	0	0	0
Chlorencoelia torta	0	0.00100365	0	0
Chlorociboria aeruginascens	0	0	0	0
Ploettnerulaceae sp. D365	0.00100991	0	0	0
Rhynchosporium secalis	0	0	0	0
Rhynchosporium commune	0	0	0	0
Rhynchosporium agropyri	0.00100991	0	0	0
Phialocephala scopiformis	0.00100991	0	0	0
Phialocephala sp. D728	0	0	0	0
Phialocephala subalpina	0	0	0	0
Cadophora sp. DSE1049	0	0	0	0
Coleophoma crateriformis	0	0	0	0
Coleophoma cylindrospora	0	0	0	0
Pseudogymnoascus pannorum	0	0	0	0
Pseudogymnoascus verrucosus	0	0	0	0
Pseudogymnoascus destructans	0	0	0	0
Pseudogymnoascus sp. BL308	0	0	0	0
Pseudogymnoascus sp. BL549	0	0	0	0
Pseudogymnoascus sp. 23342-1-I1	0	0	0	0
Pseudogymnoascus sp. WSF 3629	0	0	0	0
Pseudogymnoascus sp. 03VT05	0.00201981	0	0	0
Pseudogymnoascus sp. 05NY08	0	0	0	0
Pseudogymnoascus sp. 24MN13	0	0	0	0
Amorphotheca resinae	0.00100991	0	0	0
Oidiodendron maius	0	0	0	0
Phialophora cf. hyalina BP 5553	0	0	0	0
Albophoma yamanashiensis	0	0	0	0
Didymobotryum rigidum	0	0	0	0
Trichoderma harzianum	0	0	0	0
Trichoderma virens	0.00100991	0.00200731	0	0
Trichoderma hamatum	0	0	0	0
Trichoderma reesei	0	0	0	0
Trichoderma citrinoviride	0	0	0	0
Trichoderma atroviride	0	0	0	0
Trichoderma asperellum	0	0	0	0
Trichoderma brevicompactum	0	0	0	0
Trichoderma koningiopsis	0	0	0	0
Trichoderma gamsii	0	0	0	0
Trichoderma arundinaceum	0	0	0	0
Trichoderma parareesei	0	0	0	0
Trichoderma guizhouense	0	0	0	0
Escovopsis weberi	0	0	0	0
Escovopsis sp. TC	0	0	0	0
Claviceps purpurea	0	0.00100365	0	0
Epichloe uncinata	0.0141387	0	0	0
Epichloe festucae	0.00605944	0	0.00100159	0
Epichloe elymi	0	0	0	0
Epichloe bromicola	0.00100991	0	0	0
Metarhizium album	0.00504954	0.00100365	0.00300478	0.00200373
Metarhizium acridum	0	0	0	0
Metarhizium guizhouense	0	0	0	0
Metarhizium brunneum	0	0	0	0
Metarhizium rileyi	0	0	0	0
Atkinsonella texensis	0	0	0	0
Pochonia chlamydosporia	0	0	0	0
Torrubiella hemipterigena	0	0	0	0
Moelleriella libera	0	0	0	0
Clonostachys rosea	0	0	0	0
Geosmithia morbida	0	0	0	0
Geosmithia putterillii	0	0	0	0
Geosmithia flava	0.00100991	0	0	0
Gliomastix tumulicola	0.00100991	0.00602192	0	0
Nectria sp. B-13	0.00100991	0	0	0
Fusarium hostae	0	0	0	0
Fusarium meridionale	0	0	0	0
Fusarium sp. Na10	0	0	0	0
Fusarium sp. JS626	0	0	0	0
Fusarium sp. JS1030	0	0	0	0
Fusarium agapanthi	0	0	0	0
Fusarium praegraminearum	0	0	0	0
Fusarium sp. RP-2018a	0	0	0	0
Fusarium fujikuroi	0.00302972	0	0	0
Fusarium udum	0	0	0	0
Fusarium nygamai	0	0	0	0
Fusarium verticillioides	0.00100991	0	0	0
Fusarium mangiferae	0	0	0	0
Fusarium temperatum	0	0	0	0
Fusarium proliferatum	0	0	0	0
Fusarium fracticaudum	0	0	0	0
Fusarium pininemorale	0	0	0	0
Fusarium oxysporum	0.00302972	0.0140511	0.00100159	0.00100186
Fusarium ambrosium	0	0	0	0
[Nectria] haematococca	0	0	0	0
Fusarium solani	0	0	0	0
Fusarium sp. AF-8	0	0	0	0
Fusarium metavorans	0	0	0	0
Fusarium equiseti	0	0	0	0
Fusarium sp. FIESC_12	0	0	0	0
Fusarium sporotrichioides	0	0	0	0
Fusarium poae	0	0	0	0
Fusarium venenatum	0	0	0	0
Fusarium pseudograminearum	0	0	0	0
Fusarium langsethiae	0	0	0	0
Fusarium asiaticum	0	0	0	0
Fusarium longipes	0	0	0	0
Fusarium avenaceum	0	0	0	0
Fusarium commune	0.00201981	0	0	0
Fusarium beomiforme	0	0	0	0
Fusarium burgessii	0	0	0	0
Fusarium algeriense	0	0	0	0
Pseudonectria buxi	0	0	0	0
Calonectria leucothoes	0	0	0	0
Calonectria naviculata	0	0	0	0
Calonectria pseudonaviculata	0	0	0	0
Calonectria pseudoreteaudii	0	0	0	0
Neonectria hederae	0	0	0	0
Neonectria ditissima	0	0	0	0
Neonectria punicea	0	0	0	0
Ilyonectria destructans	0	0	0.00500796	0
Dactylonectria macrodidyma	0	0	0	0
Aquanectria penicillioides	0	0	0	0
Coccinonectria pachysandricola	0	0	0	0
Corinectria fuckeliana	0	0	0	0
Tolypocladium ophioglossoides	0	0	0	0
Tolypocladium sp. Sup5 PDA-1	0	0	0	0
Hirsutella rhossiliensis	0	0.00200731	0	0
Hirsutella minnesotensis	0	0	0	0
Drechmeria coniospora	0	0	0	0
Ophiocordyceps sinensis	0	0	0	0
Ophiocordyceps unilateralis	0	0	0	0
Ophiocordyceps polyrhachis-furcata	0	0	0	0
Ophiocordyceps australis	0	0	0	0
Ophiocordyceps camponoti-rufipedis	0.00100991	0	0	0
Ophiocordyceps sp. 'camponoti-saundersi'	0.00100991	0.00100365	0	0
Ophiocordyceps sp. 'camponoti-leonardi'	0	0	0	0
Purpureocillium lilacinum	0	0	0	0
Beauveria brongniartii	0	0	0	0
Beauveria bassiana	0	0	0	0
Beauveria pseudobassiana	0	0	0	0
Cordyceps tenuipes	0	0	0	0
Cordyceps militaris	0	0	0	0
Cordyceps fumosorosea	0	0	0	0
Cordyceps pruinosa	0	0	0	0
Cordyceps cicadae	0	0	0	0
Cordyceps confragosa	0	0	0	0
Cordyceps sp. RAO-2017	0.00100991	0	0	0
Lecanicillium psalliotae	0	0	0	0
Lecanicillium fungicola	0	0	0	0
Lecanicillium sp. LEC01	0	0	0	0
Stachybotrys chartarum	0	0	0	0
Stachybotrys chlorohalonata	0	0	0	0
Memnoniella echinata	0	0	0	0
Paramyrothecium roridum	0	0	0	0
Sarocladium strictum	0.00100991	0.00100365	0	0
Sarocladium oryzae	0	0	0	0
Ustilaginoidea virens	0	0	0	0
Trichothecium roseum	0.00100991	0	0	0
Trichothecium ovalisporum	0	0	0	0
Scedosporium aurantiacum	0	0	0	0
Scedosporium apiospermum	0	0	0	0
Ceratocystis adiposa	0	0	0	0
Ceratocystis harringtonii	0	0.00100365	0	0
Ceratocystis smalleyi	0	0	0	0
Ceratocystis albifundus	0	0	0	0
Ceratocystis eucalypticola	0	0	0	0
Ambrosiella xylebori	0	0.00501827	0	0
Thielaviopsis punctulata	0.00100991	0	0	0
Thielaviopsis basicola	0	0	0	0
Thielaviopsis euricoi	0.00201981	0	0	0
Thielaviopsis ethacetica	0	0	0	0
Thielaviopsis musarum	0.00100991	0	0	0
Chalaropsis thielavioides	0	0	0	0
Davidsoniella eucalypti	0	0	0	0
Davidsoniella virescens	0	0	0	0
Endoconidiophora laricicola	0	0	0	0
Endoconidiophora polonica	0	0	0	0
Huntiella bhutanensis	0	0	0	0
Huntiella decipiens	0	0	0	0
Huntiella moniliformis	0	0	0	0
Huntiella omanensis	0.00100991	0	0	0
Huntiella savannae	0	0	0	0
Bretziella fagacearum	0.00100991	0	0	0
Knoxdaviesia capensis	0	0	0	0
Knoxdaviesia proteae	0	0	0	0
Colletotrichum orbiculare	0	0	0	0
Colletotrichum truncatum	0	0	0	0
Colletotrichum acutatum	0	0	0	0
Colletotrichum coccodes	0	0	0	0
Colletotrichum graminicola	0	0	0	0
Colletotrichum higginsianum	0.00302972	0.00100365	0	0
Colletotrichum falcatum	0	0	0	0
Colletotrichum lindemuthianum	0.00100991	0	0	0
Colletotrichum nymphaeae	0.00201981	0.0130475	0.00701115	0.00701304
Colletotrichum gloeosporioides	0	0	0	0
Colletotrichum fructicola	0	0	0	0
Colletotrichum simmondsii	0	0	0	0
Colletotrichum chlorophyti	0	0	0	0
Colletotrichum tofieldiae	0.00100991	0	0	0
Colletotrichum fioriniae	0.00100991	0	0	0
Colletotrichum sublineola	0	0	0	0
Colletotrichum godetiae	0	0	0	0
Colletotrichum orchidophilum	0	0	0	0
Colletotrichum salicis	0	0	0	0
Colletotrichum incanum	0	0	0	0
Colletotrichum lentis	0	0	0	0
Colletotrichum sp. JS-367	0	0	0	0
Reticulascus tulasneorum	0	0.00100365	0	0
Acremonium furcatum	0	0	0	0
Verticillium albo-atrum	0	0	0	0
Verticillium dahliae	0	0	0	0
Verticillium tricorpus	0	0	0	0
Verticillium longisporum	0	0	0	0
Verticillium nubilum	0	0	0	0
Verticillium isaacii	0	0	0	0
Verticillium klebahnii	0	0	0	0
Verticillium zaregamsianum	0	0	0	0
Sodiomyces alkalinus	0	0	0	0
Valsa mali	0	0	0	0
Valsa sordida	0	0	0	0
Valsa malicola	0	0	0	0
Cytospora leucostoma	0	0	0	0
Ophiognomonia clavigignenti-juglandacearum	0.00908916	0	0	0
Cryphonectria radicalis	0.00100991	0.00401461	0	0
Chrysoporthe cubensis	0	0	0	0
Chrysoporthe deuterocubensis	0	0	0	0
Diaporthe longicolla	0	0	0	0
Diaporthe helianthi	0	0	0	0
Diaporthe aspalathi	0	0	0	0
Diaporthe ampelina	0	0	0	0
Stenocarpella maydis	0	0	0	0
Coniella lustricola	0	0	0	0
Neurospora crassa	0	0	0	0
Neurospora africana	0	0	0	0
Neurospora tetrasperma	0	0	0	0
Neurospora pannonica	0	0	0	0
Neurospora terricola	0	0	0	0
Neurospora sublineolata	0	0	0	0
Sordaria macrospora	0	0	0	0
Chaetomium globosum	0	0	0	0
Chaetomium thermophilum	0	0	0	0
Chaetomium cochliodes	0.00201981	0	0	0
Thielavia terrestris	0	0	0	0
Thermothelomyces thermophilus	0	0	0	0
Podospora anserina	0	0	0	0
Podospora comata	0	0	0	0
Monosporascus cannonballus	0	0	0	0
Monosporascus ibericus	0	0	0	0
Monosporascus sp. mg162	0	0	0	0
Monosporascus sp. 5C6A	0.00100991	0.0100365	0	0
Monosporascus sp. CRB-9-2	0.00100991	0	0	0
Monosporascus sp. CRB-8-3	0	0	0	0
Monosporascus sp. MG133	0	0	0	0
Monosporascus sp. GIB2	0	0	0	0
Ceratocystiopsis minuta	0	0	0	0
Ceratocystiopsis brevicomis	0	0	0	0
Ophiostoma ips	0	0	0	0
Ophiostoma novo-ulmi	0	0	0	0
Ophiostoma piceae	0	0	0	0
Sporothrix schenckii	0	0	0	0
Sporothrix insectorum	0	0	0	0
Sporothrix globosa	0	0	0	0
Raffaelea arxii	0	0	0	0
Raffaelea ambrosiae	0	0	0	0
Raffaelea lauricola	0	0	0	0
Raffaelea sulphurea	0	0	0	0
Raffaelea quercivora	0	0	0	0
Raffaelea quercus-mongolicae	0	0	0	0
Raffaelea sp. RL272	0	0	0	0
Leptographium lundbergii	0	0	0	0
Leptographium procerum	0	0	0	0
Grosmannia clavigera	0.00100991	0	0	0
Grosmannia galeiformis	0	0	0	0
Grosmannia penicillata	0	0	0	0
Graphilbum fragrans	0	0	0	0
Hawksworthiomyces lignivorus	0	0	0	0
Coniochaeta ligniaria	0	0	0	0
Coniochaeta pulveracea	0	0	0	0
Gaeumannomyces tritici	0	0	0	0
Gaeumannomyces sp. JS-464	0	0	0	0
Nakataea oryzae	0	0	0	0
Magnaporthiopsis incrustans	0	0	0	0
Magnaporthiopsis poae	0	0	0	0
Magnaporthiopsis rhizophila	0	0	0	0
Falciphora oryzae	0	0	0	0
Pyricularia grisea	0	0.00200731	0	0
Pyricularia oryzae	0.0141387	0	0	0
Pseudohalonectria lignicola	0	0	0	0
Ophioceras dolichostomum	0.00100991	0	0	0
Phaeoacremonium minimum	0	0	0	0
Xylaria polymorpha	0	0	0	0
Xylaria grammica	0	0	0	0
Xylaria sp. JS573	0	0	0	0
Xylaria sp. MSU_SB201401	0	0	0	0
Rosellinia necatrix	0	0	0.00100159	0.00100186
Kretzschmaria deusta	0	0	0	0
Amphirosellinia nigrospora	0	0	0	0
Eutypa lata	0	0	0	0
Microdochium bolleyi	0	0	0	0
Pestalotiopsis fici	0.00100991	0	0	0
Pestalotiopsis sp. JCM 9685	0	0	0	0
Hypoxylon sp. CI-4A	0	0	0	0
Hypoxylon sp. EC38	0	0	0	0
Hypoxylon sp. CO27-5	0	0	0	0
Hypoxylon pulicicidum	0.00100991	0	0	0
Daldinia eschscholtzii	0	0	0	0
Daldinia sp. EC12	0	0	0	0
Annulohypoxylon stygium	0	0	0	0
Tremella mesenterica	0	0	0	0
Papiliotrema laurentii	0	0	0	0
Cryptococcus depauperatus	0	0	0	0
Cryptococcus amylolentus	0	0	0	0
Cryptococcus sp. JCM 24511	0	0	0	0
Cryptococcus gattii VGI	0	0	0	0
Cryptococcus neoformans	0	0	0	0
Tsuchiyaea wingfieldii	0	0	0	0
Kwoniella heveanensis	0	0	0	0
Kwoniella bestiolae	0	0	0	0
Kwoniella dejecticola	0	0	0	0
Kwoniella pini	0	0	0	0
Kwoniella mangrovensis	0	0	0	0
Phaeotremella skinneri	0	0	0	0
Phaeotremella fagi	0	0	0	0
Mrakia frigida	0.00100991	0	0	0
Solicoccozyma phenolicus	0	0	0	0
Solicoccozyma terricola	0.00100991	0	0	0
Holtermannia corniformis	0	0	0	0
Trichosporon asahii	0	0	0	0
Trichosporon coremiiforme	0	0	0	0
Apiotrichum brassicae	0	0	0	0
Apiotrichum domesticum	0	0	0	0
Apiotrichum gracile	0	0	0	0
Apiotrichum laibachii	0	0	0	0
Apiotrichum montevideense	0.00100991	0	0	0
Apiotrichum veenhuisii	0.00100991	0	0	0
Apiotrichum porosum	0	0	0	0
Apiotrichum gamsii	0	0	0	0
Cutaneotrichosporon cutaneum	0	0	0	0
Cutaneotrichosporon mucoides	0	0	0	0
Cutaneotrichosporon guehoae	0	0	0	0
Cutaneotrichosporon dermatis	0	0	0	0
Vanrija humicola	0	0	0	0
Takashimella tepidaria	0	0	0	0
Takashimella koratensis	0	0	0	0
Auricularia auricula-judae	0	0	0	0
Auricularia heimuer	0	0	0	0
Exidia glandulosa	0	0	0	0
Ganoderma lucidum	0	0	0	0
Ganoderma sinense	0	0	0	0
Trametes hirsuta	0	0	0	0
Trametes coccinea	0	0	0	0
Lentinus tigrinus	0	0	0	0
Grammothele lineata	0.00100991	0	0	0
Lignosus rhinocerotis	0	0	0	0
Phlebiopsis gigantea	0	0	0	0
Fomitopsis pinicola	0	0	0	0
Laetiporus sulphureus	0	0	0	0
Postia placenta	0	0	0	0
Grifola frondosa	0	0	0	0
Taiwanofungus camphoratus	0	0.0130475	0	0
Tulasnella calospora	0	0	0	0
Rhizoctonia solani	0.00100991	0	0	0
Cantharellus cinnabarinus	0	0	0	0
Cantharellus lutescens	0	0	0	0
Cantharellus appalachiensis	0	0	0	0
Botryobasidium botryosum	0	0	0	0
Sarcodon sp. MG97	0	0	0	0
Fomitiporia mediterranea	0	0	0	0
Pyrrhoderma noxium	0	0	0	0
Sanghuangporus baumii	0	0	0	0
Schizopora paradoxa	0	0	0	0
Serendipita vermifera	0	0	0	0
Neolentinus lepideus	0	0	0	0
Russula virescens	0	0	0	0
Russula foetens	0	0	0	0
Russula lepida	0	0	0	0
Russula abietina	0	0	0	0
Russula aff. compacta	0	0	0	0
Russula sp. MG48	0	0	0	0
Lactarius piperatus	0	0	0	0
Lactarius volemus	0	0	0	0
Lactarius trivialis	0	0	0	0
Lactarius hatsudake	0	0	0	0
Lactarius echinatus	0	0	0	0
Lactifluus pinguis	0	0	0	0
Lactifluus hygrophoroides	0	0	0	0
Lactifluus rugatus	0	0	0	0
Heterobasidion annosum	0	0	0	0
Heterobasidion parviporum	0.00100991	0	0	0
Heterobasidion irregulare	0	0	0	0
Dentipellis sp. KUC8613	0	0	0	0
Albatrellus ellisii	0	0	0	0
Albatrellus sp. MG142	0	0	0	0
Stereum hirsutum	0.00100991	0.00200731	0	0
Schizophyllum commune	0	0	0	0
Agaricus bisporus	0	0	0	0
Coprinus comatus	0	0	0	0
Leucoagaricus gongylophorus	0	0	0	0
Leucoagaricus sp. SymC.cos	0	0	0	0
Macrolepiota dolichaula	0	0	0	0
Collybia sp. MG36	0	0	0	0
Laccaria bicolor	0	0	0	0
Laccaria amethystina	0	0	0	0
Tricholoma matsutake	0	0.00200731	0.00100159	0.00100186
Tricholoma bakamatsutake	0	0	0	0
Tricholoma terreum	0	0	0	0
Tricholoma flavovirens	0	0	0	0
Tricholoma saponaceum	0	0.00602192	0	0
Tricholoma sp. MG99	0	0	0	0
Tricholoma sp. MG77	0	0	0	0.00100186
Lepista sordida	0	0	0	0
Baeospora myosura	0.0232279	0.176643	0.0911449	0.100186
Megacollybia marginata	0	0	0	0
Macrocystidia cucumis	0.00403963	0.0401461	0.0200319	0.0230429
Agrocybe cylindracea	0	0	0	0
Panaeolus cyanescens	0	0	0	0
Hebeloma cylindrosporum	0	0	0	0
Gymnopilus dilepis	0	0	0	0
Volvariella volvacea	0	0	0	0
Clavaria fumosa	0	0	0	0
Pholiota microspora	0	0	0	0
Stropharia rugosoannulata	0	0	0	0
Hypholoma sublateritium	0	0	0	0
Psilocybe cyanescens	0	0	0	0
Galerina marginata	0	0	0	0
Amanita muscaria	0	0	0	0
Amanita pseudoporphyria	0	0	0	0
Amanita bisporigera	0	0	0	0
Amanita thiersii	0	0	0	0
Hygrophorus pudorinus	0	0	0	0
Hygrophorus russula	0	0.00401461	0	0
Lentinula edodes	0	0	0	0
Omphalotus olearius	0	0	0	0
Gymnopus luxurians	0	0	0	0
Crepidotus sp. BD-2015	0	0	0	0
Pleurotus ostreatus	0	0	0	0
Pleurotus eryngii	0.00100991	0.00100365	0.00400637	0.00500932
Pleurotus salmoneostramineus	0	0	0	0
Pleurotus citrinopileatus	0.00100991	0	0	0
Pleurotus tuber-regium	0.00100991	0	0	0
Coprinopsis strossmayeri	0	0	0	0
Moniliophthora roreri	0	0	0	0
Flammulina velutipes	0	0	0	0
Armillaria gallica	0	0	0	0
Armillaria solidipes	0	0	0	0
Cylindrobasidium torrendii	0	0	0	0
Hymenopellis chiangmaiae	0	0	0	0
Hymenopellis radicata	0	0	0	0
Hypsizygus marmoreus	0	0	0	0
Lyophyllum shimeji	0	0	0	0
Termitomyces heimii	0	0	0	0
Termitomyces eurrhizus	0.00100991	0	0	0
Termitomyces sp. J132	0	0	0	0
Termitomyces sp. JCM 13351	0.00201981	0	0	0
Termitomyces sp. MG16	0	0	0	0
Termitomyces sp. MG148	0	0.00100365	0.00200319	0.00200373
Termitomyces sp. MG145	0	0	0	0
Scleroderma citrinum	0	0	0	0
Pisolithus tinctorius	0	0	0	0
Boletus edulis	0	0	0	0
Boletus bicolor	0	0	0	0
Boletus subvelutipes	0	0	0	0
Boletus sp. MG95	0	0	0	0
Boletus sp. MG55	0	0	0	0
Tylopilus plumbeoviolaceoides	0	0	0	0
Caloboletus calopus	0	0	0	0
Xerocomus impolitus	0	0	0	0
Chiua virens	0	0	0	0
Pulveroboletus ravenelii	0	0	0	0
Neoboletus magnificus	0	0	0	0
Neoboletus brunneissimus	0	0	0	0
Paxillus involutus	0	0	0	0
Paxillus rubicundulus	0	0	0	0
Hydnomerulius pinastri	0	0	0	0
Chroogomphus rutilus	0	0	0	0
Rhizopogon vinicolor	0	0	0	0
Rhizopogon vesiculosus	0	0	0	0
Rhizopogon rudus	0	0	0	0
Rhizopogon sp. AM-2018a	0	0	0	0
Suillus pictus	0	0	0	0
Suillus sp. MG131	0.00100991	0.00200731	0.00500796	0.00500932
Coniophora puteana	0	0	0	0
Serpula lacrymans	0	0	0	0
Athelia rolfsii	0	0	0	0
Fibularhizoctonia sp. CBS 109695	0.00100991	0	0	0
Piloderma croceum	0	0	0	0
Jaapia argillacea	0	0	0	0
Plicaturopsis crispa	0	0	0	0
Sphaerobolus stellatus	0	0	0	0
Gomphus bonarii	0	0	0	0
Gomphus sp. MG54	0	0	0	0
Ramaria cf. rubripermanens	0	0	0	0
Ramaria sp. MG151	0	0	0	0
Calocera cornea	0	0	0	0
Microbotryum lychnidis-dioicae	0.00100991	0	0	0
Leucosporidium scottii	0	0	0	0
Sporidiobolus salmonicolor	0	0	0	0
Rhodotorula toruloides	0	0	0	0
Rhodotorula mucilaginosa	0	0	0	0
Rhodotorula graminis	0	0	0	0
Rhodotorula sp. FNED7-22	0	0	0	0
Melampsora medusae	0	0	0	0
Melampsora occidentalis	0.00100991	0	0	0
Melampsora larici-populina	0.00100991	0	0	0
Melampsora allii-populina	0	0	0	0
Melampsora abietis-canadensis	0	0	0	0
Melampsora aecidioides	0	0	0	0
Melampsora pinitorqua	0.00706935	0	0.00100159	0
Uromyces viciae-fabae	0.00100991	0	0	0
Puccinia graminis	0.00100991	0	0	0
Puccinia sorghi	0	0	0	0
Puccinia striiformis	0.00201981	0	0	0
Puccinia triticina	0.00504954	0.00100365	0	0
Cronartium ribicola	0	0	0	0
Cronartium comandrae	0	0	0	0
Cronartium quercuum	0	0	0	0
Endocronartium harknessii	0	0	0	0
Austropuccinia psidii	0.00605944	0.00100365	0	0.00200373
Hemileia vastatrix	0.00201981	0	0	0
Cystobasidiaceae sp. HBUAS51001	0	0	0	0
Erythrobasidium hasegawianum	0	0	0	0
Ustilago maydis	0	0	0	0
Ustilago trichophora	0	0	0	0
Ustilago tritici	0	0	0	0
Ustilago hordei	0	0	0	0
Ustilago bromivora	0.00201981	0.0220804	0.0120191	0.0140261
Sporisorium scitamineum	0	0	0	0
Sporisorium reilianum	0	0	0	0
Pseudozyma hubeiensis	0	0	0	0
Anthracocystis flocculosa	0	0	0	0
Testicularia cyperi	0	0	0	0
Violaceomyces palustris	0	0	0	0
Acaromyces ingoldii	0	0	0	0
Meira nashicola	0	0	0	0
Meira miltonrushii	0	0	0	0
Tilletiopsis washingtonensis	0	0	0	0
Tilletia indica	0	0	0	0
Tilletia horrida	0	0	0	0
Jaminaea rosea	0	0	0	0
Ceraceosorus bombacis	0	0	0	0
Golubevia pallescens	0	0	0	0
Malassezia furfur	0	0	0.00200319	0
Malassezia globosa	0	0	0	0
Wallemia ichthyophaga	0	0	0	0
Basidioascus undulatus	0	0	0	0
Francisellaceae bacterium SYSU WZ-2	0.00908916	0	0	0
Acinetobacter johnsonii	0	0	0	0
Acinetobacter radioresistens	0	0	0	0
Acinetobacter bereziniae	0.00201981	0	0	0
Acinetobacter guillouiae	0	0	0	0
Acinetobacter sp. TGL-Y2	0	0	0	0
Acinetobacter baumannii	0.0100991	0.00100365	0.00200319	0.00100186
Acinetobacter nosocomialis	0	0	0	0
Pseudomonas sp.	0.00504954	0.00100365	0	0.00100186
Pseudomonas japonica	0	0	0	0
Pseudomonas sp. GM24	0	0	0	0
Pseudomonas aeruginosa	0.00201981	0	0	0
Pseudomonas fluorescens	0	0	0	0
Pseudomonas tolaasii	0.00100991	0.00200731	0.00100159	0.00100186
Pseudomonas putida	0	0	0	0
Pseudomonas coronafaciens	0	0	0	0
Pseudomonas stutzeri	0	0	0	0
Pseudomonas syringae	0.136337	0.00100365	0.00100159	0
Citrobacter sp. UC1CIT	0	0	0.00801274	0.0250466
Citrobacter freundii	0.00100991	0.00903288	0.00500796	0.00500932
Enterobacter cloacae	0	0	0	0
Enterobacter hormaechei	0.00302972	0	0.00100159	0
Escherichia coli	0.0515053	0.453651	0.166264	0.270503
Klebsiella oxytoca	0.00201981	0.00200731	0	0
Klebsiella pneumoniae	0.00403963	0.00100365	0.00200319	0.00200373
Klebsiella variicola	0	0.00501827	0.00200319	0.00200373
Salmonella enterica	0.00605944	0.00602192	0.0100159	0.00400745
Shigella sonnei	0.00201981	0	0	0
Leclercia adecarboxylata	0	0	0	0
Cronobacter sakazakii	0.00302972	0.00100365	0	0.00100186
Cronobacter dublinensis	0.00201981	0.00100365	0	0.00400745
Enterobacteriaceae bacterium	0	0	0	0
Enterobacteriaceae bacterium UBA648	0	0	0	0
Erwinia sp.	0	0	0	0
Erwinia persicina	0.00706935	0	0	0
Pantoea sp.	0.00100991	0.00301096	0	0.00100186
Pectobacterium carotovorum	0	0	0	0
Serratia marcescens	0.0242378	0	0	0
Yersinia pestis	0	0.00200731	0.00100159	0.00100186
Yersinia wautersii	0.00605944	0.00802923	0	0
Edwardsiella piscicida	0	0	0	0
Morganella morganii	0	0	0	0
Proteus mirabilis	0	0	0.00300478	0
Xenorhabdus bovienii	0	0	0	0
Legionella waltersii	0.00100991	0.00200731	0.00500796	0.00500932
Spiribacter curvatus	0	0.00200731	0	0
Lysobacter enzymogenes	0	0	0	0
Xanthomonas translucens	0	0	0	0
Xanthomonas gardneri	0	0	0	0
Xanthomonas euvesicatoria	0	0	0	0
Xanthomonas citri	0.00100991	0.00401461	0.00200319	0.00200373
Xylella sp. UBA6001	0	0	0	0
Stenotrophomonas sp.	0	0	0	0
Stenotrophomonas maltophilia	0	0	0	0.00100186
Xanthomonadaceae bacterium	0	0	0	0
Methylococcaceae bacterium NSM2-1	0	0	0	0
Methylococcales symbiont of Hymedesmia sp. n. MRB-2018	0	0	0.00200319	0.00100186
Halomonas sp.	0	0	0	0
Halomonas sp. Marseille-P2426	0.00100991	0.00100365	0	0
Marinomonas primoryensis	0	0	0	0
Marinomonas alcarazii	0	0	0	0
Marinomonas foliarum	0	0	0.00200319	0.00100186
Endozoicomonas numazuensis	0	0.00100365	0.00400637	0.00400745
Alteromonas mediterranea	0.00100991	0	0	0
Pseudoalteromonas piscicida	0	0	0.00500796	0
Shewanella sp.	0.00100991	0	0	0
Shewanella decolorationis	0	0	0	0
Idiomarina sp.	0	0	0	0
Psychromonas sp. B3M02	0	0	0.00400637	0
Vibrio vulnificus	0.00100991	0	0	0
Vibrio splendidus	0	0	0	0
Vibrio anguillarum	0	0	0	0
Vibrio lentus	0	0	0	0
Vibrio hyugaensis	0	0	0	0
Vibrio parahaemolyticus	0.00201981	0	0.00100159	0
Actinobacillus suis	0	0	0.00200319	0
Actinobacillus ureae	0	0	0.00801274	0.00200373
Haemophilus haemolyticus	0	0.00301096	0.216344	0.044082
Haemophilus influenzae	0.00201981	0.00200731	1.61757	0.318593
Haemophilus parainfluenzae	0.0181783	0.0100365	17.4147	3.39532
[Haemophilus] ducreyi	0	0	0.00901433	0.00200373
Haemophilus haemoglobinophilus	0	0	0.0200319	0.00400745
Haemophilus paracuniculus	0	0	0.00300478	0.00100186
Haemophilus parahaemolyticus	0	0	0.00801274	0.00200373
Haemophilus paraphrohaemolyticus	0	0	0.0600956	0.0120224
Haemophilus aegyptius	0	0	0.00300478	0
Haemophilus pittmaniae	0	0	0.144229	0.0280522
Haemophilus sp. oral taxon 036	0	0	0.0841338	0.0160298
Haemophilus sp. oral taxon 851	0	0	0.0440701	0.00801491
Haemophilus massiliensis	0	0	0.00300478	0.00100186
Haemophilus sp. HMSC61B11	0	0	0.175279	0.0340634
Haemophilus sp. HMSC71H05	0.00100991	0.00100365	1.10976	0.216403
Haemophilus sp. HMSC061E01	0.00100991	0.00100365	1.17387	0.23644
Haemophilus sp. HMSC066D02	0	0	0.00500796	0.00100186
Haemophilus sp. HMSC066D03	0	0	0.00300478	0.00100186
Haemophilus sp. HMSC073C03	0	0.00100365	0.337537	0.066123
Haemophilus sp. HMSC068C11	0.00100991	0.00100365	1.28404	0.250466
Haemophilus sp. CCUG 60358	0.00201981	0.00100365	1.60956	0.313583
Pasteurella multocida	0.00100991	0.00100365	0.327521	0.186347
Histophilus somni	0	0	0.00200319	0
Aggregatibacter actinomycetemcomitans	0	0	0.0430685	0.022041
Aggregatibacter aphrophilus	0	0	0.145231	0.0230429
Aggregatibacter segnis	0	0	0.0150239	0.00300559
Aggregatibacter sp. oral taxon 458	0	0	0.00500796	0.00100186
Aggregatibacter kilianii	0	0	0.0250398	0.00300559
[Mannheimia] succiniciproducens	0	0	0.00200319	0
Necropsobacter massiliensis	0	0	0.00500796	0
Rodentibacter pneumotropicus	0	0	0.0190303	0.00400745
Pasteurellaceae bacterium NI1060	0	0	0.00300478	0.00100186
Pasteurellaceae bacterium	0	0	0.00500796	0.00100186
[Haemophilus] felis	0	0	0.00400637	0.00100186
[Pasteurella] aerogenes	0	0	0.00500796	0
Salinisphaera sp. UBA6602	0	0	0	0
Porticoccaceae bacterium	0	0	0	0
Nevskia soli	0	0	0	0
Gammaproteobacteria bacterium	0.00201981	0.00100365	0	0
Candidatus Competibacteraceae bacterium	0.00504954	0.0612229	0	0.0250466
Methylosinus sp. LW4	0	0	0	0
Bradyrhizobium japonicum	0	0	0	0
Bradyrhizobium sp.	0	0	0	0
Bradyrhizobium elkanii	0	0	0	0
Bradyrhizobium sp. th.b2	0	0	0	0
Bradyrhizobium sp. BTAi1	0	0	0	0
Bradyrhizobium sp. S23321	0	0	0	0
Bradyrhizobium sp. DFCI-1	0	0	0	0
Bradyrhizobium erythrophlei	0	0	0	0
Bradyrhizobium valentinum	0	0	0	0
Bradyrhizobium sp. PARBB1	0	0	0	0
Bradyrhizobiaceae bacterium PARB1	0	0	0	0
Bradyrhizobiaceae bacterium	0	0	0	0
Rhodoplanes elegans	0	0	0	0
Mesorhizobium sp.	0	0	0	0
Candidatus Liberibacter solanacearum	0	0	0.00500796	0
Agrobacterium tumefaciens	0	0	0	0
Rhizobium leguminosarum	0	0	0	0
Sinorhizobium meliloti	0	0	0	0
Rhodobiaceae bacterium UBA5957	0	0	0	0
Methylobacterium radiotolerans	0.00201981	0	0	0.00100186
Rhizobiales bacterium	0.0141387	0.00602192	0.00400637	0.00400745
Candidatus Hodgkinia cicadicola	0	0	0	0
Rickettsia helvetica	0	0	0	0
Anaplasma phagocytophilum	0	0	0	0
Wolbachia sp.	0	0	0	0
Rhodospirillum rubrum	0	0	0	0
Rhodospirillaceae bacterium	0.00302972	0	0	0
Thalassospira sp. TSL5-1	0	0	0	0
Inquilinus limosus	0	0	0	0
Rhodobacter sp.	0	0	0	0
Rhodobacter sphaeroides	0	0	0	0
Rhodobacteraceae bacterium	0	0	0	0
Sulfitobacter sp.	0	0	0	0
Sphingomonas echinoides	0	0	0	0
Sphingomonas koreensis	0	0	0	0
Sphingomonas sanxanigenens	0	0	0	0
Sphingomonas sp. PAMC 26605	0	0	0	0
Sphingomonas sp. HMWF008	0	0	0	0
Blastomonas sp. UPD001	0	0	0	0
Sphingomonadales bacterium 32-67-7	0	0	0	0
Sphingomonadales bacterium	0	0	0	0
Brevundimonas diminuta	0	0	0	0
Brevundimonas bullata	0	0	0	0
Brevundimonas naejangsanensis	0	0	0	0
Brevundimonas sp.	0	0	0	0.00100186
Brevundimonas sp. UBA4609	0	0	0	0
Parvularcula sp.	0	0	0	0
Alphaproteobacteria bacterium	0.00100991	0	0	0
Alphaproteobacteria bacterium UBA2903	0	0	0.00300478	0.00100186
Achromobacter xylosoxidans	0	0	0	0
Achromobacter sp.	0	0	0	0
Alcaligenes faecalis	0	0	0	0
Bordetella pertussis	0	0	0	0
Bordetella holmesii	0	0	0	0
Bordetella sp. H567	0	0	0	0
Oxalobacteraceae bacterium	0	0	0	0
Massilia sp. PDC64	0	0	0	0
Massilia sp.	0	0	0	0
Collimonas sp. OK242	0	0	0	0
Herminiimonas sp. KBW02	0	0	0	0
Comamonas testosteroni	0	0	0	0
Rhodoferax ferrireducens	0	0	0	0
Variovorax paradoxus	0	0	0	0
Variovorax sp. Root473	0	0	0	0
Comamonadaceae bacterium	0	0	0	0
Burkholderia glumae	0	0	0	0
Burkholderia gladioli	0	0	0	0
Burkholderia plantarii	0	0	0	0
Burkholderia sp. A2	0	0	0	0
Burkholderia sp. UYPR1.413	0	0	0	0
Burkholderia sp. OLGA172	0	0	0	0
Burkholderia cepacia	0	0	0	0
Burkholderia vietnamiensis	0	0	0	0
Burkholderia multivorans	0.00504954	0	0.00100159	0
Burkholderia cenocepacia	0	0	0	0
Burkholderia ubonensis	0	0	0	0
Burkholderia ambifaria	0	0	0	0
Burkholderia mallei	0	0	0	0
Burkholderia pseudomallei	0	0	0	0
Burkholderia thailandensis	0	0	0	0
Burkholderia sp. BDU8	0	0	0	0
Polynucleobacter necessarius	0	0	0	0
Ralstonia solanacearum	0	0.00100365	0	0
Ralstonia pickettii	0	0	0	0
Ralstonia mannitolilytica	0	0	0	0
Ralstonia insidiosa	0	0	0	0
Ralstonia sp. JGI 0001001-C06	0	0	0	0
Ralstonia sp. JGI 0001001-B07	0	0	0	0
Ralstonia pseudosolanacearum	0	0	0	0
Ralstonia sp. UNC404CL21Col	0	0	0	0
Ralstonia sp. NFACC01	0	0	0	0
Ralstonia sp. MD27	0	0	0	0
Ralstonia sp. 25mfcol4.1	0	0	0	0
Ralstonia sp. UBA689	0	0	0	0
Ralstonia sp. PBBBR1	0	0	0	0
Ralstonia sp. GV074	0	0	0	0
blood disease bacterium A2-HR MARDI	0	0	0	0
Pandoraea apista	0	0	0	0
Pandoraea pnomenusa	0	0	0	0
Pandoraea oxalativorans	0	0	0	0
Cupriavidus basilensis	0	0	0	0
Cupriavidus gilardii	0	0	0	0
Cupriavidus pauculus	0	0	0	0
Cupriavidus oxalaticus	0	0.00100365	0	1.19622
Cupriavidus necator	0	0	0	0
Cupriavidus metallidurans	0	0	0	0
Cupriavidus taiwanensis	0	0	0	0
Cupriavidus pinatubonensis	0	0	0	0
Cupriavidus sp. amp6	0	0	0	0
Cupriavidus plantarum	0	0	0	0
Cupriavidus alkaliphilus	0	0	0	0
Cupriavidus sp. SK-3	0	0	0	0
Cupriavidus sp. YR651	0	0	0	0
Burkholderiaceae bacterium 26	0	0	0	0
Burkholderiaceae bacterium 16	0	0	0	0
Paraburkholderia phenazinium	0.00100991	0	0	0
Paraburkholderia sartisoli	0	0	0	0
Paraburkholderia caledonica	0	0	0	0
Paraburkholderia fungorum	0	0	0	0
Paraburkholderia hospita	0	0	0	0
Paraburkholderia mimosarum	0	0	0	0
Paraburkholderia diazotrophica	0	0	0	0
Paraburkholderia sprentiae	0	0	0	0
Paraburkholderia kururiensis	0	0	0	0
Paraburkholderia eburnea	0	0	0.00300478	0
Paraburkholderia aspalathi	0	0	0	0
Paraburkholderia piptadeniae	0	0.00903288	0.00300478	0.00500932
Paraburkholderia caffeinilytica	0	0	0	0
Paraburkholderia sp. SOS3	0	0	0	0
Paraburkholderia sp. C35	0	0	0	0
Paraburkholderia sp. DHOM06	0	0	0	0
Paraburkholderia sp. DHOC27	0	0	0	0
Robbsia sp. DHC34	0	0	0	0
Parasutterella excrementihominis	0.536261	0.404472	0	0
Parasutterella excrementihominis CAG:233	0.122199	0.0833032	0	0
Sutterellaceae bacterium UBA3322	0.00302972	0.00301096	0	0
Sutterellaceae bacterium UBA7069	0.00504954	0.00401461	0	0
Sutterellaceae bacterium UBA7100	0.00302972	0.00301096	0	0
Sutterellaceae bacterium UBA7131	0.022218	0.0190694	0	0
Sutterellaceae bacterium	0.181783	0.138504	0	0
Burkholderiales bacterium 1_1_47	0.256516	0.200731	0	0
Burkholderiales bacterium RIFCSPHIGHO2_01_FULL_64_960	0	0	0	0
Burkholderiales bacterium	0.146437	0.103376	0	0.00500932
Burkholderiales bacterium 64-34	0	0	0	0
Burkholderiales bacterium 12-64-5	0	0	0	0
Rubrivivax sp.	0	0	0	0
Simonsiella muelleri	0	0	0.00400637	0.00100186
Neisseria lactamica	0	0	0.00300478	0
Neisseria meningitidis	0	0	0.00500796	0.00100186
Neisseria polysaccharea	0	0	0.00300478	0
Neisseria subflava	0	0	0.00200319	0
Neisseria perflava	0	0	0.00600956	0.00100186
Neisseria bacilliformis	0	0	0.00400637	0.00100186
Neisseria sp. HMSC31F04	0	0	0.0160255	0.00300559
Neisseria sp. HMSC15C08	0	0	0.00200319	0
Neisseria sp. HMSC15G01	0	0	0.00200319	0
Neisseria sp. HMSC066H01	0	0	0.00500796	0.00100186
Neisseria sp. HMSC068C04	0	0	0.00300478	0
Neisseria sp. HMSC065C04	0	0	0.00901433	0.00200373
Chromobacterium sp. Panama	0	0	0	0
Candidatus Accumulibacter phosphatis	0.00302972	0	0	0
Candidatus Accumulibacter sp.	0.00908916	0.00401461	0	0.00300559
Proteobacteria bacterium	0.00100991	0	0	0
Proteobacteria bacterium CAG:139	0.0171684	0.0140511	0	0
Candidatus Muproteobacteria bacterium RBG_16_60_9	0	0	0	0
Myxococcales bacterium	0.00100991	0	0	0
Sorangium cellulosum	0	0	0	0
Geobacter sp. UBA4057	0	0	0	0
Desulfuromonadales bacterium C00003068	0	0	0	0
Desulfovibrio piger	0.00807926	0	0	0
Bilophila wadsworthia	4.13759	0	0	0
Bilophila sp. 4_1_30	0.306002	0	0	0
Desulfovibrionaceae bacterium	0.00302972	0	0	0
Desulfomicrobiaceae bacterium	0	0	0	0
Desulfobacter sp.	0	0	0	0
Desulfobacula phenolica	0	0	0	0
Desulfobacterales bacterium RIFOXYA12_FULL_46_15	0	0.00100365	0.00400637	0.00500932
Syntrophaceae bacterium UBA5744	0	0	0	0
Syntrophaceae bacterium	0	0	0	0
Deltaproteobacteria bacterium RBG_13_51_10	0	0	0	0
Deltaproteobacteria bacterium HGW-Deltaproteobacteria-17	0	0	0	0
Deltaproteobacteria bacterium	0	0.00100365	0	0
Helicobacter pylori	0	0	0	0
Helicobacter cetorum	0.00100991	0.00301096	0	0
Campylobacter concisus	0.00100991	0.00100365	0	1.37756
Campylobacter showae	0	0	0	0.0330615
Campylobacter gracilis	0	0.00100365	0	0.497926
Campylobacter sp. 10_1_50	0	0	0	0.0450839
Arcobacter butzleri	0	0	0	0
Arcobacter sp.	0	0	0	0
Sulfurovum sp. UBA1140	0	0.00200731	0.00400637	0.00400745
Fusobacterium mortiferum	0	0	0	0.00100186
Fusobacterium nucleatum	0.00504954	0.0150548	0.00801274	7.51598
Fusobacterium russii	0	0	0	0.0110205
Fusobacterium varium	0	0	0	0.00200373
Fusobacterium necrophorum	0	0	0	0.00200373
Fusobacterium periodonticum	0.00100991	0.00200731	0	0.23143
Fusobacterium ulcerans	0	0	0	0.00100186
Fusobacterium sp.	0	0	0	0.00500932
Fusobacterium naviforme	0	0	0	0
Fusobacterium sp. oral taxon 203	0	0	0	0.0821528
Fusobacterium sp. oral taxon 370	0	0	0	0.0430801
Fusobacterium hwasookii	0	0	0	0.0771435
Fusobacterium sp. HMSC064B12	0	0	0	0.0170317
Fusobacterium sp. HMSC065F01	0	0	0	0.0340634
Fusobacterium sp. HMSC064B11	0	0	0	0.0180335
Fusobacterium massiliense	0	0	0	0.029054
Fusobacterium sp. CAG:649	0	0	0	0.0561044
Psychrilyobacter atlanticus	0	0	0	0
Sebaldella termitidis	0	0	0	0
Acidobacteriaceae bacterium	0.00201981	0	0	0
Solibacterales bacterium	0.00201981	0.00100365	0	0
Blastocatellia bacterium	0	0	0	0
Acidobacteria bacterium	0.00302972	0	0	0
Elusimicrobia bacterium RIFOXYD2_FULL_34_15	0	0	0	0
Thermotoga naphthophila	0.00100991	0.00100365	0	0.00100186
Pseudothermotoga sp.	0.0121189	0.0391425	0	0.00300559
Thermodesulfobacterium commune	0.00302972	0.00301096	0	0
Treponema denticola	0	0	0	0
Treponema bryantii	0	0	0.00100159	0
Treponema sp.	0	0	0	0
Treponema sp. UBA4648	0.00100991	0.00401461	0	0
Brachyspira hampsonii	0	0	0	0
Leptospira interrogans	0	0	0	0
Spirochaetia bacterium UBA5763	0	0	0	0
Jonquetella anthropi	0	0	0	0
Synergistaceae bacterium	0	0	0	0
bacterium MS4	0	0	0	0
bacterium LF-3	0.00403963	0	0	0
bacterium	0	0	0	0
Verrucomicrobiales bacterium	0.00100991	0	0	0
Verrucomicrobia subdivision 3 bacterium	0.00100991	0	0	0
Verrucomicrobia subdivision 6 bacterium	0	0	0	0
Akkermansia muciniphila	0.022218	0.072263	0.00200319	0.00300559
Verrucomicrobia bacterium	0.00201981	0.00100365	0	0
Planctomycetaceae bacterium	0.00201981	0	0	0
Planctomycetes bacterium	0	0	0	0
Phycisphaerales bacterium	0	0	0	0
Chlamydia trachomatis	0.142397	0.150548	0.00200319	0.00200373
Gemmatimonadetes bacterium	0.00100991	0	0	0
Candidatus Kryptonium thompsoni	0	0.00200731	0	0
Firmicutes bacterium CAG:94	0.00302972	0	0	0
Firmicutes bacterium CAG:882	0	0	0	0
Firmicutes bacterium CAG:83	0.00100991	0	0	0
Firmicutes bacterium CAG:791	0.00100991	0	0	0
Firmicutes bacterium CAG:646	0.00302972	0	0	0
Firmicutes bacterium CAG:102	0.0424161	0	0	0
Firmicutes bacterium CAG:103	0.065644	0	0	0
Firmicutes bacterium CAG:114	0.313071	0	0	0
Firmicutes bacterium CAG:170	0.00302972	0	0	0
Firmicutes bacterium CAG:227	0	0	0	0
Firmicutes bacterium CAG:41	0.0141387	0	0	0
Firmicutes bacterium CAG:424	0.404973	0	0	0
Firmicutes bacterium CAG:534	0.00100991	0	0	0
Firmicutes bacterium CAG:56	0.00302972	0	0	0
Staphylococcus aureus	0.00504954	0.00301096	0.00100159	0.00100186
Staphylococcus epidermidis	0.00100991	0.00401461	0.00400637	0.00200373
Staphylococcus saprophyticus	0	0	0	0
Bacillus megaterium	0	0	0	0
Bacillus pumilus	0	0	0	0
Bacillus thermoamylovorans	0	0	0	0
Bacillus halmapalus	0	0	0	0
Bacillus niacini	0	0	0	0
Bacillus drentensis	0	0	0	0
Bacillus alkalitelluris	0	0	0	0
Bacillus gottheilii	0	0	0	0
Bacillus sp. BO	0	0	0	0
Bacillus onubensis	0	0	0	0
Bacillus obstructivus	0	0	0	0
Bacillus sp. PS00077A	0	0	0	0
Bacillus anthracis	0.00100991	0	0	0
Bacillus cereus	0.00302972	0	0	0
Bacillus thuringiensis	0.00100991	0	0	0
Bacillus pseudomycoides	0	0	0	0
Bacillus toyonensis	0	0	0	0
Bacillus cytotoxicus	0	0	0	0
Bacillus wiedmannii	0	0	0	0
Bacillus sonorensis	0	0	0.00500796	0
Bacillus velezensis	0	0	0	0
Gracilibacillus kekensis	0	0	0	0
Oceanobacillus sojae	0	0	0	0
Oceanobacillus limi	0	0	0	0
Oceanobacillus arenosus	0	0	0	0
Lysinibacillus sphaericus	0.00100991	0	0	0
Listeria monocytogenes	0.00201981	0.00100365	0	0
Paenibacillus glucanolyticus	0	0	0	0
Paenibacillus sp. UNC451MF	0	0	0	0
Paenibacillus herberti	0.00100991	0	0	0
Brevibacillus laterosporus	0	0	0	0
Cohnella laeviribosi	0	0	0	0
Aneurinibacillus sp. UBA3580	0	0	0	0
Gemella haemolysans	0	0.0501827	0	0
Gemella morbillorum	0	0.00100365	0	0
Gemella sanguinis	0.00100991	0.00702557	0	0
Gemella asaccharolytica	0	0	0	0
Streptococcus gordonii	0	0	0	0.00100186
Streptococcus oralis	0.00201981	0.00802923	0	0
Streptococcus salivarius	0.00201981	0.00100365	0	0
Streptococcus sanguinis	0.00100991	0	0	0.00100186
Streptococcus suis	0.00100991	0	0	0
Streptococcus thermophilus	0.00100991	0	0	0
Streptococcus mutans	0	0	0	0
Streptococcus agalactiae	0	0	0	0
Streptococcus pneumoniae	0.0141387	0.0100365	0.00600956	0.00300559
Streptococcus pyogenes	0	0.00200731	0.00100159	0.00100186
Streptococcus parasanguinis	0.00201981	0.00100365	0	0.00200373
Streptococcus canis	0.00100991	0	0	0
Streptococcus vestibularis	0	0.00100365	0	0
Streptococcus mitis	0.00201981	0.0301096	0.00200319	0.00200373
Streptococcus cristatus	0.00100991	0	0	0
Streptococcus peroris	0	0	0	0
Streptococcus infantis	0	0.00100365	0	0.00100186
Streptococcus australis	0.00100991	0	0	0
Streptococcus pasteurianus	0	0	0	0
Streptococcus pseudopneumoniae	0.00100991	0.0120438	0	0.00100186
Streptococcus massiliensis	0	0	0	0
Streptococcus gallolyticus	0	0	0	0
Streptococcus porci	0	0	0	0
Streptococcus sp. oral taxon 058	0	0	0	0
Streptococcus sp. oral taxon 431	0	0	0	0
Streptococcus sp. F0442	0	0	0	0
Streptococcus sp. I-G2	0	0	0	0
Streptococcus sp. I-P16	0.00100991	0	0	0
Streptococcus sp. HPH0090	0	0	0	0
Streptococcus sp. HSISM1	0	0	0	0
Streptococcus sp. HSISS3	0	0	0	0
Streptococcus sp. DORA_10	0	0.00100365	0	0
Streptococcus sp. 400_SSPC	0	0	0	0
Streptococcus sp. 263_SSPC	0.00201981	0.00602192	0	0
Streptococcus sp. 1171_SSPC	0.00100991	0	0	0
Streptococcus sp. HMSC34B10	0	0	0	0
Streptococcus sp. HMSC070B10	0	0.00200731	0	0
Streptococcus sp. HMSC074B11	0	0	0	0
Streptococcus sp. HMSC062B01	0	0	0	0
Streptococcus sp. HMSC056C01	0	0	0	0
Streptococcus sp. HMSC034E03	0	0.00100365	0	0
Streptococcus sp. HMSC071D03	0	0	0	0
Streptococcus sp. HMSC072G04	0	0	0	0
Streptococcus sp. HMSC061E03	0	0	0	0
Streptococcus sp. HMSC065C01	0	0	0	0
Streptococcus sp. HMSC078D09	0	0	0	0
Streptococcus sp. HMSC062D07	0	0	0	0.00100186
Streptococcus sp. HMSC067H01	0	0.00100365	0	0
Streptococcus sp. A12	0	0	0	0
Streptococcus sp. UMB0029	0	0.00100365	0	0
Streptococcus sp. UMB1385	0	0.0311133	0	0
Streptococcus sp. AM28-20	0	0	0	0
Streptococcus sp. AM43-2AT	0	0	0	0
Streptococcus sp. JS71	0	0	0	0
Streptococcus sp. FDAARGOS_521	0	0	0.00200319	0
Streptococcus dysgalactiae	0	0	0.00200319	0
Streptococcus equi	0	0	0	0
Streptococcus anginosus	0	0	0	0
Streptococcus intermedius	0	0	0	0
Lactococcus lactis	0	0	0.00300478	0.00100186
Lactococcus piscium	0	0	0	0
Lactococcus raffinolactis	0	0	0	0
Lactococcus sp. DD01	0	0	0	0
Lactococcus sp. UBA7220	0.0100991	0	0	0
Pediococcus acidilactici	0.00100991	0	0	0
Lactobacillus helveticus	0.00100991	0.00200731	0.00500796	0.00500932
Lactobacillus reuteri	0.00100991	0	0	0
Lactobacillus fermentum	0.00302972	0	0	0
Lactobacillus salivarius	0	0	0	0
Lactobacillus johnsonii	0	0	0	0
Lactobacillus rhamnosus	0	0	0.00100159	0.00100186
Lactobacillus crispatus	0	0	0	0
Lactobacillus equi	0	0	0.00400637	0
Lactobacillus oeni	0	0	0	0
Lactobacillus thailandensis	0	0	0	0
Weissella viridescens	0	0	0	0.00100186
Enterococcus faecalis	0.292873	0.00802923	0.0801274	0.249464
Enterococcus faecium	1.19977	0.133486	0.0240382	0.0711323
Enterococcus gallinarum	0	0	0	0
Enterococcus hirae	0.00100991	0	0	0
Enterococcus columbae	0	0	0	0
Enterococcus saccharolyticus	0	0	0	0
Enterococcus cecorum	0	0	0	0
Enterococcus durans	0	0	0	0.00100186
Enterococcus mundtii	0	0	0	0
Enterococcus asini	0	0	0	0
Enterococcus villorum	0	0	0	0
Enterococcus phoeniculicola	0	0	0	0
Enterococcus moraviensis	0	0	0	0
Enterococcus haemoperoxidus	0	0	0	0
Enterococcus pallens	0	0	0	0
Enterococcus canis	0	0	0	0
Enterococcus hermanniensis	0	0	0	0
Enterococcus caccae	0	0	0	0
Enterococcus silesiacus	0	0	0	0
Enterococcus termitis	0	0.00602192	0	0
Enterococcus quebecensis	0	0	0	0
Enterococcus plantarum	0	0	0	0
Enterococcus sp. HSIEG1	0	0	0	0.00100186
Enterococcus sp. HMSC073E09	0	0	0	0.00100186
Enterococcus sp. 3H8_DIV0648	0	0	0	0
Enterococcus sp. 4G2_DIV0659	0	0	0	0
Enterococcus sp. 8G7_MSG3316	0	0	0	0.00100186
Enterococcus sp. 9D6_DIV0238	0	0	0	0
Enterococcus sp. 9E7_DIV0242	0	0	0	0
Enterococcus sp. 10A9_DIV0425	0	0	0	0
Enterococcus wangshanyuanii	0	0	0	0
Vagococcus penaei	0	0	0	0
Vagococcus sp.	0	0	0	0
Melissococcus plutonius	0	0	0	0
Tetragenococcus halophilus	0	0	0	0
Enterococcaceae bacterium UBA3893	0	0	0	0.00100186
Abiotrophia defectiva	0.00100991	0	0.00300478	0
Abiotrophia sp. HMSC24B09	0.00100991	0	0.00100159	0
Carnobacterium divergens	0	0	0	0
Carnobacterium maltaromaticum	0	0	0	0
Carnobacterium iners	0	0	0	0
Carnobacterium sp. N15.MGS-207	0.166635	0	0	0
Dolosigranulum pigrum	0	0	0	0
Granulicatella adiacens	0	0	0	0
Granulicatella sp. HMSC30F09	0	0	0	0
Granulicatella sp. HMSC31F03	0	0	0	0
Granulicatella sp. 572.rep1_STHE	0	0	0	0
Orenia metallireducens	0	0.00100365	0.00300478	0.00100186
Thermoanaerobacter sp.	0.00403963	0	0	0
Caldanaerobacter subterraneus	0.00100991	0.00903288	0	0
Clostridium botulinum	0.00201981	0.00602192	0	0.00100186
Clostridium butyricum	0.0131288	0	0.00100159	0
Clostridium cellulovorans	0	0	0	0
Clostridium cochlearium	0	0	0	0
Clostridium pasteurianum	0	0	0	0
Clostridium perfringens	0.00100991	0	0	0.00100186
Clostridium sp.	0.00201981	0.00100365	0	0.00100186
Clostridium sp. ATCC 29733	0.00403963	0	0	0
Clostridium tetani	0	0	0	0
Clostridium beijerinckii	0.00100991	0	0	0
Clostridium cadaveris	0	0	0	0
Clostridium kluyveri	0	0	0	0
Clostridium novyi	0	0	0	0
Clostridium baratii	0	0	0	0
Clostridium paraputrificum	0	0	0	0
Clostridium saccharoperbutylacetonicum	0	0	0	0
Clostridium intestinale	0	0	0	0
Clostridium frigidicarnis	0	0	0	0
Clostridium akagii	0	0	0	0
Clostridium sp. ASF356	0.00100991	0	0	0
Clostridium sp. ASF502	0.0393864	0.00100365	0	0
Clostridium uliginosum	0	0	0.00300478	0.00100186
Clostridium neonatale	0	0	0	0
Clostridium colicanis	0	0	0	0
Clostridium isatidis	0	0	0	0
Clostridium carboxidivorans	0	0	0	0
Clostridium drakei	0	0	0	0
Clostridium cavendishii	0	0	0	0
Clostridium tagluense	0	0	0	0
Clostridium sp. M62/1	0.0555449	0.00301096	0	0
Clostridium sp. L2-50	0	0	0	0
Clostridium sp. D5	0.00403963	0.00100365	0	0
Clostridium sp. DL-VIII	0	0	0	0
Clostridium sp. ATCC BAA-442	0.0252477	0.00200731	0	0
Clostridium sp. 7_3_54FAA	0.0131288	0.00100365	0	0
Clostridium sp. BNL1100	0	0	0	0
Clostridium sp. PI-S10-A1B	0.00706935	0.00100365	0	0
Clostridium sp. SY8519	0.00100991	0	0	0
Clostridium sp. KLE 1755	0.00201981	0.00100365	0	0
Clostridium senegalense	0	0	0	0
Clostridium amazonitimonense	0	0	0	0
Clostridium sp. A254.MGS-251	0.00201981	0.00200731	0	0
Clostridium phoceensis	0.0737232	0	0	0
Clostridium sp. AT4	4.43854	0.612229	0	0
Clostridium sp. SN20	0.0232279	0	0	0
Clostridium nigeriense	0	0	0	0
Clostridium sp. Marseille-P2415	0.00403963	0.00100365	0	0
Clostridium sp. Marseille-P3244	0.00403963	0.00100365	0	0
Clostridium sp. UBA4108	0	0	0	0
Clostridium sp. UBA5530	0	0	0	0
Clostridium sp. UBA6758	0	0	0	0
Clostridium sp. AF32-12BH	0.0121189	0.00100365	0	0
Clostridium sp. AF37-5AT	0.00403963	0	0	0
Clostridium sp. AM16-23	0.00201981	0.00200731	0	0
Clostridium sp. AM22-16AC	0.00100991	0	0	0
Clostridium sp. AF15-17LB	0.00100991	0	0	0
Clostridium sp. AF18-27	0.0252477	0.0220804	0	0
Clostridium sp. AF19-22AC	0.00100991	0	0	0
Clostridium sp. AF20-17LB	0.00201981	0	0	0
Clostridium sp. AF27-2AA	0.0302972	0.00100365	0	0
Clostridium sp. AM30-24	0.00504954	0.00100365	0	0
Clostridium sp. AM33-3	0.0302972	0	0	0
Clostridium sp. AM42-4	0.00403963	0.00100365	0	0
Clostridium sp. AM45-5	0.00807926	0	0	0
Clostridium sp. AM58-1XD	0.00605944	0	0	0
Clostridium sp. OF03-18AA	0.0171684	0.00100365	0	0
Clostridium sp. OM02-18AC	0.0232279	0.00301096	0	0
Clostridium sp. AF02-29	0.00504954	0	0	0
Clostridium sp. AF12-41	0.00201981	0	0	0
Clostridium sp. AF15-41	0	0	0	0
Clostridium sp. AF20-7	0.0100991	0.00200731	0	0
Clostridium sp. AF23-6LB	0.00201981	0	0	0
Clostridium sp. AF27-5AA	0.00201981	0	0	0
Clostridium sp. AF29-8BH	0.00706935	0	0	0
Clostridium sp. AF34-10BH	0.00302972	0.00702557	0	0
Clostridium sp. AF36-18BH	0.00201981	0	0	0
Clostridium sp. AF50-3	0.00504954	0.00100365	0	0
Clostridium sp. AM09-51	0	0	0	0
Clostridium sp. AM18-55	0.00504954	0.00100365	0	0
Clostridium sp. AM22-11AC	0.245407	0	0	0
Clostridium sp. AM27-28	0.00403963	0	0	0
Clostridium sp. AM28-20LB	0.00302972	0	0	0
Clostridium sp. AM29-11AC	0.00605944	0	0	0
Clostridium sp. AM32-2	0.239348	0	0	0
Clostridium sp. AM34-9AC	0.00201981	0	0	0
Clostridium sp. AM43-3BH	0.00302972	0	0	0
Clostridium sp. AM48-13	0.00201981	0	0	0
Clostridium sp. AM51-4	0.086852	0.00401461	0	0
Clostridium sp. OF13-4	0.00201981	0	0	0
Clostridium sp. OM04-12AA	0.0666539	0.00802923	0	0
Clostridium sp. OM04-7	0.00201981	0	0	0
Clostridium sp. OM05-5BH	0.00403963	0	0	0
Clostridium sp. TF06-15AC	0.0969511	0.0692521	0	0
Clostridium sp. TF08-15	0.00504954	0	0	0
Clostridium sp. TF11-13AC	0.00302972	0.00100365	0	0
Clostridium sp. TM06-18	0.22117	0	0	0
Clostridium sp. AM25-23AC	0.0535251	0	0	0
Clostridium sp. AF28-12	0.00908916	0.00200731	0	0
Clostridium sp. AM34-11AC	0.0797827	0.00100365	0	0
Clostridium sp. JN-1	0	0	0	0
uncultured Clostridium sp.	0.21814	0.00702557	0	0.00100186
Clostridium sp. CAG:1013	0.00201981	0	0	0
Clostridium sp. CAG:149	0	0	0	0
Clostridium sp. CAG:167	0.00100991	0	0	0
Clostridium sp. CAG:169	0.00706935	0	0	0
Clostridium sp. CAG:221	0	0	0	0
Clostridium sp. CAG:242	0.00201981	0	0	0
Clostridium sp. CAG:253	0.00100991	0	0	0
Clostridium sp. CAG:299	0.378715	0.488779	0	0
Clostridium sp. CAG:411	0.00201981	0	0	0
Clostridium sp. CAG:43	0.0666539	0.00100365	0	0
Clostridium sp. CAG:510	0.00201981	0	0	0
Clostridium sp. CAG:557	0	0	0	0
Clostridium sp. CAG:58	1.0604	0.00100365	0	0
Clostridium sp. CAG:590	0.00100991	0	0	0
Clostridium sp. CAG:632	0.00201981	0	0	0
Clostridium sp. CAG:7	0.298933	0	0	0
Clostridium sp. CAG:81	0.00605944	0.00301096	0	0
Clostridium sp. CAG:964	0	0	0	0
Clostridium bolteae CAG:59	0.00302972	0.0843069	0	0
Clostridium leptum CAG:27	0.00100991	0	0	0
Clostridium nexile CAG:348	0.00908916	0	0	0
Clostridiaceae bacterium DTU079	0	0	0	0
Clostridiaceae bacterium	0.00100991	0	0	0
Clostridiaceae bacterium AF31-3BH	0.0181783	0	0	0
Clostridiaceae bacterium AF29-16BH	0.0181783	0	0	0
Clostridiaceae bacterium AF18-31LB	0.011109	0.00301096	0	0
Clostridiaceae bacterium OM08-6BH	0.0353468	0	0	0
Clostridiaceae bacterium AM27-36LB	0.00706935	0	0	0
Clostridiaceae bacterium TF01-6	0.0121189	0.00702557	0	0
Clostridiaceae bacterium AF02-42	0.00302972	0.00200731	0	0
Geosporobacter subterraneus	0.00100991	0	0	0
Lactonifactor longoviformis	0.00302972	0	0	0
Butyricicoccus pullicaecorum	0.00201981	0	0	0
Butyricicoccus sp. K4410.MGS-46	0.0100991	0	0	0
Butyricicoccus sp. N15.MGS-46	0.00706935	0	0	0
Butyricicoccus sp. N54.MGS-46	0.00504954	0	0	0
Butyricicoccus sp. AF35-5AC	0.00403963	0	0	0
Butyricicoccus sp. AM05-1	0.00908916	0	0	0
Butyricicoccus sp. AM18-35	0.00807926	0	0	0
Butyricicoccus sp. AF15-40	0.00908916	0	0	0
Butyricicoccus sp. AF24-19AC	0.00706935	0	0	0
Butyricicoccus sp. AM27-36	0.011109	0	0	0
Butyricicoccus sp. AM28-25	0.0121189	0	0	0
Butyricicoccus sp. AM29-23AC	0.00504954	0	0	0
Butyricicoccus sp. AM32-19	0.00403963	0	0	0
Butyricicoccus sp. OF10-2	0.0121189	0	0	0
uncultured Butyricicoccus sp.	0.0504954	0.0140511	0	0
Lutispora thermophila	0	0	0	0
Hungatella hathewayi	0.0353468	0.0361315	0	0.00100186
Hungatella effluvii	0.00100991	0.00100365	0	0
Hungatella sp. UBA3048	0.00100991	0	0	0
Hungatella sp. UBA3147	0.00100991	0	0	0
Hungatella sp. UBA3402	0.00201981	0	0	0
Hungatella sp. UBA4396	0.00403963	0	0	0
Hungatella sp. UBA5385	0.00302972	0	0	0
Hungatella sp. UBA5640	0.00100991	0	0	0
Hungatella sp. UBA5787	0.00302972	0	0	0
Hungatella sp. UBA6642	0.00100991	0	0	0
Hungatella sp. UBA7603	0	0	0	0
Desnuesiella massiliensis	0	0	0	0.00100186
Massilioclostridium sp.	0.00100991	0	0	0
Mordavella sp. Marseille-P3756	0.00302972	0	0	0
uncultured Clostridiales bacterium	0.032317	0.00200731	0	0
Butyrivibrio fibrisolvens	0.00100991	0	0	0
Butyrivibrio sp.	0.00201981	0	0	0
Butyrivibrio proteoclasticus	0.00201981	0	0	0
Butyrivibrio crossotus	0.00403963	0	0	0
Butyrivibrio hungatei	0.00100991	0	0	0
Butyrivibrio sp. VCD2006	0	0	0	0
Butyrivibrio sp. VCB2001	0	0	0	0
Butyrivibrio sp. AC2005	0	0	0	0
Butyrivibrio sp. LC3010	0	0	0	0
Butyrivibrio sp. XBB1001	0	0	0	0
Butyrivibrio sp. FCS006	0.00100991	0	0	0
Butyrivibrio sp. NC3005	0.00100991	0	0	0
Butyrivibrio sp. MC2013	0	0	0	0
Butyrivibrio sp. LB2008	0	0	0	0
Butyrivibrio sp. MC2021	0	0	0	0
Butyrivibrio sp. NC2002	0	0	0	0
Butyrivibrio sp. INlla21	0.00100991	0	0	0
Butyrivibrio sp. YAB3001	0.00100991	0	0	0
Butyrivibrio sp. UBA3740	0	0	0	0
Butyrivibrio sp. CAG:318	0.00100991	0	0	0
Roseburia intestinalis	0.348418	0.00903288	0	0
Roseburia hominis	0.0161585	0.0100365	0	0
Roseburia faecis	0.136337	0.0301096	0	0
Roseburia inulinivorans	0.531211	0.00200731	0	0
Roseburia sp. UNK.MGS-15	0.0777629	0.00100365	0	0
Roseburia sp. 40_7	0.00403963	0	0	0
Roseburia sp. CAG:10041_57	0.00100991	0	0	0
Roseburia sp. CAG:18_43_25	0.086852	0.0170621	0	0
Roseburia sp. CAG:197_41_10	0.00201981	0	0	0
Roseburia sp.	0.344378	0.0632302	0	0
Roseburia sp. AM16-25	0.00302972	0	0	0
Roseburia sp. AM23-20	0.00605944	0	0	0
Roseburia sp. OF03-24	0.00504954	0	0	0
Roseburia sp. OM02-15	0.0292873	0.00501827	0	0
Roseburia sp. AF12-17LB	0.00201981	0.00100365	0	0
Roseburia sp. AF15-21	0.00201981	0	0	0
Roseburia sp. AF20-18LB	0	0	0	0
Roseburia sp. AF42-8	0.00302972	0	0	0
Roseburia sp. AM59-24XD	0.0100991	0.00200731	0	0
Roseburia sp. TF10-5	0.0949313	0.0210767	0	0
uncultured Roseburia sp.	0.00706935	0.00100365	0	0
Roseburia sp. CAG:18	0.0888718	0.0160585	0	0
Roseburia sp. CAG:182	0.00201981	0	0	0
Roseburia sp. CAG:197	0.00201981	0	0	0
Roseburia sp. CAG:303	0.00201981	0	0	0
Roseburia sp. CAG:309	0	0	0	0
Roseburia sp. CAG:45	0	0	0	0
Roseburia sp. CAG:471	0.00504954	0.00100365	0	0
Roseburia sp. CAG:50	0.167645	0.0281023	0	0
Roseburia intestinalis CAG:13	0.0151486	0	0	0
Roseburia inulinivorans CAG:15	0.0151486	0	0	0
Lachnospira multipara	0.00100991	0	0	0
Lachnospira pectinoschiza	0.0929115	0	0	0
Lachnospira sp. UBA2821	0.00201981	0	0	0
Lachnospira sp. UBA4285	0	0	0	0
Lachnospira sp. UBA5912	0.00605944	0	0	0
uncultured Lachnospira sp.	0.0171684	0	0	0
Acetitomaculum ruminis	0.00100991	0	0	0
Coprococcus eutactus	0.00302972	0	0	0
Coprococcus catus	0.0201981	0.00100365	0	0
Coprococcus comes	0.118159	0.0200731	0	0
Coprococcus sp. HPP0074	0.00302972	0	0	0
Coprococcus sp. HPP0048	0.00807926	0.00100365	0	0
Coprococcus sp. 43_8	0.00201981	0	0	0
Coprococcus sp. CAG:131-related_45_246	0.00807926	0	0	0
Coprococcus sp. AF18-48	0	0	0	0
Coprococcus sp. AM14-16	0	0	0	0
Coprococcus sp. AM27-12LB	0.00201981	0.00200731	0	0
Coprococcus sp. OM04-5BH	0.00100991	0	0	0
Coprococcus sp. OM06-34AC	0	0	0	0
Coprococcus sp. AF27-8	0.00100991	0.00100365	0	0
uncultured Coprococcus sp.	0.00302972	0.00200731	0	0
Coprococcus sp. CAG:782	0	0	0	0
Johnsonella ignava	0.00504954	0	0	0
Catonella morbi	0.00100991	0	0	0
Pseudobutyrivibrio ruminis	0.00100991	0	0	0
Pseudobutyrivibrio xylanivorans	0	0	0	0
Pseudobutyrivibrio sp. MD2005	0.00100991	0	0	0
Pseudobutyrivibrio sp. ACV-2	0.00100991	0	0	0
Pseudobutyrivibrio sp. YE44	0.00100991	0	0	0
Pseudobutyrivibrio sp. OR37	0	0	0	0
Pseudobutyrivibrio sp. 49	0	0	0.00500796	0.00100186
Pseudobutyrivibrio sp. UBA1225	0	0	0	0
Lachnobacterium bovis	0.00100991	0	0	0
Shuttleworthia satelles	0.00100991	0	0	0
[Eubacterium] rectale	1.82591	0.0692521	0	0
Lachnospiraceae bacterium 28-4	0.00201981	0	0	0
Lachnospiraceae bacterium 3-1	0.00302972	0	0	0
Lachnospiraceae bacterium A2	0.00504954	0.00301096	0	0
Lachnospiraceae bacterium A4	0.00201981	0	0	0
Lachnospiraceae bacterium 1_1_57FAA	0.00403963	0	0	0
Lachnospiraceae bacterium 2_1_58FAA	0.00201981	0	0	0
Lachnospiraceae bacterium 6_1_63FAA	0.00807926	0	0	0
Lachnospiraceae bacterium 5_1_57FAA	0.00403963	0	0	0
Lachnospiraceae bacterium 3_1_57FAA_CT1	0.00201981	0	0	0
Lachnospiraceae bacterium 7_1_58FAA	0.0696836	0.00501827	0	0
Lachnospiraceae bacterium 9_1_43BFAA	0.00100991	0	0	0
Lachnospiraceae bacterium 5_1_63FAA	0.00706935	0	0	0
Lachnospiraceae bacterium 1_4_56FAA	0.0212081	0.00501827	0	0
Lachnospiraceae bacterium 6_1_37FAA	0.00100991	0.00100365	0	0
Lachnospiraceae bacterium oral taxon 082	0.00100991	0	0	0
Lachnospiraceae bacterium oral taxon 500	0.00201981	0	0	0
Lachnospiraceae bacterium 2_1_46FAA	0.00302972	0	0	0
Lachnospiraceae bacterium NK3A20	0	0	0	0
Lachnospiraceae bacterium NK4A144	0	0	0	0
Lachnospiraceae bacterium RM5	0	0	0	0
Lachnospiraceae bacterium G11	0.00100991	0	0	0
Lachnospiraceae bacterium G41	0	0	0	0
Lachnospiraceae bacterium M18-1	0.00403963	0	0	0
Lachnospiraceae bacterium COE1	0.00403963	0.00200731	0	0
Lachnospiraceae bacterium 3-2	0.00302972	0.00100365	0	0
Lachnospiraceae bacterium 10-1	0.00201981	0	0	0
Lachnospiraceae bacterium TWA4	0.00100991	0	0	0
Lachnospiraceae bacterium AB2028	0	0	0	0
Lachnospiraceae bacterium AC2014	0.00201981	0	0	0
Lachnospiraceae bacterium AC3007	0.00100991	0	0	0
Lachnospiraceae bacterium MA2020	0.00100991	0	0	0
Lachnospiraceae bacterium MC2017	0	0	0	0
Lachnospiraceae bacterium AD3010	0.00100991	0	0	0
Lachnospiraceae bacterium NC2004	0	0	0	0
Lachnospiraceae bacterium P6A3	0	0	0	0
Lachnospiraceae bacterium V9D3004	0	0	0	0
Lachnospiraceae bacterium XBD2001	0.00100991	0	0	0
Lachnospiraceae bacterium XPB1003	0	0	0	0
Lachnospiraceae bacterium XBB2008	0.00100991	0	0	0
Lachnospiraceae bacterium XBB1006	0.00100991	0	0	0
Lachnospiraceae bacterium C7	0.00100991	0	0	0
Lachnospiraceae bacterium	0.102001	0.0250913	0.0160255	0.0130242
Lachnospiraceae bacterium Zagget2	0.00201981	0	0	0
Lachnospiraceae bacterium Zagget3	0.00100991	0	0	0
Lachnospiraceae bacterium Zagget13	0.00100991	0	0	0
Lachnospiraceae bacterium UBA1066	0.00100991	0	0	0
Lachnospiraceae bacterium UBA1201	0	0	0	0
Lachnospiraceae bacterium UBA1251	0	0	0	0
Lachnospiraceae bacterium UBA1258	0	0	0	0
Lachnospiraceae bacterium UBA1683	0.00403963	0.00301096	0	0
Lachnospiraceae bacterium UBA1689	0.00201981	0	0	0
Lachnospiraceae bacterium UBA1712	0.00100991	0	0	0
Lachnospiraceae bacterium UBA1718	0	0	0	0
Lachnospiraceae bacterium UBA1721	0	0	0	0
Lachnospiraceae bacterium UBA1729	0.00100991	0	0	0
Lachnospiraceae bacterium UBA1753	0	0	0	0
Lachnospiraceae bacterium UBA1759	0	0	0	0
Lachnospiraceae bacterium UBA1760	0	0	0	0
Lachnospiraceae bacterium UBA1766	0.00100991	0	0	0
Lachnospiraceae bacterium UBA1818	0.00100991	0	0	0
Lachnospiraceae bacterium UBA2825	0.00302972	0	0	0
Lachnospiraceae bacterium UBA2856	0.00100991	0	0	0
Lachnospiraceae bacterium UBA2860	0	0	0	0
Lachnospiraceae bacterium UBA2864	0.00100991	0	0	0
Lachnospiraceae bacterium UBA2886	0.011109	0	0	0
Lachnospiraceae bacterium UBA2932	0	0	0	0
Lachnospiraceae bacterium UBA2935	0	0	0	0
Lachnospiraceae bacterium UBA2942	0	0	0	0
Lachnospiraceae bacterium UBA3273	0.00100991	0	0	0
Lachnospiraceae bacterium UBA3282	0.00100991	0	0	0
Lachnospiraceae bacterium UBA3283	0	0	0	0
Lachnospiraceae bacterium UBA3287	0	0	0	0
Lachnospiraceae bacterium UBA3310	0.00201981	0.00100365	0	0
Lachnospiraceae bacterium UBA3332	0.00100991	0	0	0
Lachnospiraceae bacterium UBA3638	0	0	0	0
Lachnospiraceae bacterium UBA3641	0	0	0	0
Lachnospiraceae bacterium UBA3643	0.00100991	0	0	0
Lachnospiraceae bacterium UBA3689	0	0	0	0
Lachnospiraceae bacterium UBA3701	0	0	0	0
Lachnospiraceae bacterium UBA3732	0	0	0	0
Lachnospiraceae bacterium UBA3762	0	0	0	0
Lachnospiraceae bacterium UBA3772	0	0	0	0
Lachnospiraceae bacterium UBA3774	0	0	0	0
Lachnospiraceae bacterium UBA3802	0	0	0	0
Lachnospiraceae bacterium UBA3820	0.00100991	0	0	0
Lachnospiraceae bacterium UBA3821	0.00100991	0	0	0
Lachnospiraceae bacterium UBA3845	0	0	0	0
Lachnospiraceae bacterium UBA3850	0	0	0	0
Lachnospiraceae bacterium UBA3863	0	0	0	0
Lachnospiraceae bacterium UBA4237	0.00100991	0	0	0
Lachnospiraceae bacterium UBA4260	0	0	0	0
Lachnospiraceae bacterium UBA4317	0	0	0	0
Lachnospiraceae bacterium UBA4348	0.00100991	0	0	0
Lachnospiraceae bacterium UBA4631	0.00100991	0	0	0
Lachnospiraceae bacterium UBA4711	0	0	0	0
Lachnospiraceae bacterium UBA5895	0.00201981	0	0	0
Lachnospiraceae bacterium UBA638	0.00504954	0.00100365	0	0
Lachnospiraceae bacterium UBA6403	0.00100991	0	0	0
Lachnospiraceae bacterium UBA6436	0.00100991	0	0	0
Lachnospiraceae bacterium UBA645	0	0	0	0
Lachnospiraceae bacterium UBA6452	0	0	0	0
Lachnospiraceae bacterium UBA7027	0.00100991	0	0	0
Lachnospiraceae bacterium UBA7054	0.00100991	0	0	0
Lachnospiraceae bacterium UBA7060	0.00100991	0	0	0
Lachnospiraceae bacterium UBA7076	0.00100991	0	0	0
Lachnospiraceae bacterium UBA7093	0.00100991	0	0	0
Lachnospiraceae bacterium UBA7096	0.00100991	0	0	0
Lachnospiraceae bacterium UBA7109	0.00201981	0.00100365	0	0
Lachnospiraceae bacterium UBA7110	0.00100991	0	0	0
Lachnospiraceae bacterium UBA7133	0.00100991	0	0	0
Lachnospiraceae bacterium UBA7143	0.00100991	0	0	0
Lachnospiraceae bacterium UBA7160	0.00201981	0	0	0
Lachnospiraceae bacterium UBA7196	0.00100991	0	0	0
Lachnospiraceae bacterium UBA7199	0.00100991	0.00100365	0	0
Lachnospiraceae bacterium UBA7205	0.00100991	0	0	0
Lachnospiraceae bacterium UBA7225	0.00201981	0	0	0
Lachnospiraceae bacterium UBA7272	0.0181783	0.00401461	0	0
Lachnospiraceae bacterium UBA7294	0.00706935	0.00200731	0	0
Lachnospiraceae bacterium UBA7480	0.00201981	0	0	0
Lachnospiraceae bacterium UBA7575	0	0	0	0
Lachnospiraceae bacterium UBA7589	0.00100991	0	0	0
Lachnospiraceae bacterium UBA7598	0.0333269	0.00602192	0	0
[truncated: 988 more rows]
