# Supplementary material for: Strain-resolved microbiome sequencing reveals mobile elements that drive bacterial competition on a clinical timescale
Source: Genome Med. 2020 May 29;12:50. doi: 10.1186/s13073-020-00747-0 (PMC7260799; doi:10.1186/s13073-020-00747-0)
Supplement: Supplementary file 3 — Additional file 3. Table S2. Species-level and genus-level classification of all the sequencing data for the four timepoints In this study. The relative abundance of the taxa in the samples was determined without removing human and viral reads from the data. Stacked bar graphs of these data are shown in Additional file 1: Fig. S1. [file 13073_2020_747_MOESM3_ESM.xlsx]

## Sheet: SuppFig1A_relabund_Species
taxa	sample	value	method	group
Bacteroides caccae	chromium_A	0.779458	chromium	A
Bacteroides vulgatus	chromium_A	0.2958	chromium	A
Haemophilus parainfluenzae	chromium_A	0.0539705	chromium	A
Homo sapiens	chromium_A	0.0352884	chromium	A
Bacteroides thetaiotaomicron	chromium_A	0.0155684	chromium	A
Enterococcus faecium	chromium_A	0.858338	chromium	A
CrAssphage sp. O-152	chromium_A	3.62121	chromium	A
uncultured crAssphage	chromium_A	3.38561	chromium	A
Fusobacterium nucleatum	chromium_A	0.0259473	chromium	A
Bacteroides ovatus	chromium_A	0.155684	chromium	A
Ralstonia pickettii	chromium_A	0	chromium	A
[Eubacterium] rectale	chromium_A	9.14799	chromium	A
Phascolarctobacterium faecium	chromium_A	7.47698	chromium	A
Enterococcus faecalis	chromium_A	0.0768041	chromium	A
Parabacteroides merdae	chromium_A	0.0103789	chromium	A
Collinsella tanakaei	chromium_A	1.28284	chromium	A
Ralstonia sp. UNC404CL21Col	chromium_A	0	chromium	A
Escherichia coli	chromium_A	0.0238716	chromium	A
Bilophila wadsworthia	chromium_A	1.52259	chromium	A
Rhizopus microsporus	chromium_A	0.00311368	chromium	A
Bacteroides sp. 1_1_14	chromium_A	0.00934104	chromium	A
Ralstonia sp. GV074	chromium_A	0	chromium	A
Ruminococcaceae bacterium	chromium_A	5.98242	chromium	A
Bacteroides clarus	chromium_A	0.0186821	chromium	A
Bacteroides uniformis	chromium_A	0.0435915	chromium	A
Saccharomycodes ludwigii	chromium_A	0.0176442	chromium	A
Parabacteroides distasonis	chromium_A	0.00726525	chromium	A
Bacteroides dorei	chromium_A	0.0176442	chromium	A
uncultured Clostridium sp.	chromium_A	4.0976	chromium	A
Roseburia inulinivorans	chromium_A	3.91286	chromium	A
Haemophilus influenzae	chromium_A	0.00518947	chromium	A
Haemophilus sp. CCUG 60358	chromium_A	0.00518947	chromium	A
Clostridium sp. AT4	chromium_A	0.202389	chromium	A
Dorea sp. CAG:317	chromium_A	0.470166	chromium	A
Bacteroides sartorii	chromium_A	0.0176442	chromium	A
Bifidobacterium breve	chromium_A	0.00934104	chromium	A
Paeniclostridium sordellii	chromium_A	0.0145305	chromium	A
Bacteroides xylanisolvens	chromium_A	0.0321747	chromium	A
Haemophilus sp. HMSC068C11	chromium_A	0.00415157	chromium	A
Streptococcus mitis	chromium_A	0.0249094	chromium	A
Eubacterium ramulus	chromium_A	0.525174	chromium	A
Blautia sp. CAG:257	chromium_A	0.627926	chromium	A
Haemophilus sp. HMSC061E01	chromium_A	0.00311368	chromium	A
Crepidotus sp. BD-2015	chromium_A	0	chromium	A
Ralstonia mannitolilytica	chromium_A	0	chromium	A
Gemmiger formicilis	chromium_A	3.13651	chromium	A
Subdoligranulum sp.	chromium_A	3.13651	chromium	A
Haemophilus sp. HMSC71H05	chromium_A	0.00311368	chromium	A
[Clostridium] clostridioforme	chromium_A	0.131812	chromium	A
Dorea longicatena	chromium_A	0.851073	chromium	A
Clostridium sp. CAG:58	chromium_A	1.45409	chromium	A
Bacteroides stercoris	chromium_A	0.00726525	chromium	A
Bacteroides fragilis	chromium_A	0.0114168	chromium	A
Allisonella histaminiformans	chromium_A	0.537629	chromium	A
Mus musculus	chromium_A	0.0300989	chromium	A
Eubacterium sp.	chromium_A	1.91284	chromium	A
[Clostridium] bolteae	chromium_A	0.120396	chromium	A
Bacteroides sp. CF01-10NS	chromium_A	0.0373642	chromium	A
Alistipes finegoldii	chromium_A	0.00518947	chromium	A
Bacteroides finegoldii	chromium_A	0.0103789	chromium	A
Acinetobacter baumannii	chromium_A	0.00207579	chromium	A
Firmicutes bacterium CAG:114	chromium_A	1.8433	chromium	A
Veillonellaceae bacterium	chromium_A	0.44837	chromium	A
Clostridiales bacterium	chromium_A	1.69384	chromium	A
[Clostridium] aldenense	chromium_A	0.0425536	chromium	A
Bacteroides sp. CAG:754	chromium_A	0.00830315	chromium	A
Parasutterella excrementihominis	chromium_A	0.461863	chromium	A
Campylobacter concisus	chromium_A	0	chromium	A
Subdoligranulum sp. 60_17	chromium_A	1.83292	chromium	A
uncultured Butyricicoccus sp.	chromium_A	1.09083	chromium	A
Bacteroides sp. AF32-8BH	chromium_A	0.00726525	chromium	A
Alistipes sp. 58_9_plus	chromium_A	0.00415157	chromium	A
Dorea formicigenerans	chromium_A	0.952786	chromium	A
Gemella haemolysans	chromium_A	0.00934104	chromium	A
Phascolarctobacterium sp. CAG:207	chromium_A	1.12715	chromium	A
Bacteroides sp. 43_46	chromium_A	0.00311368	chromium	A
[Ruminococcus] torques	chromium_A	1.17178	chromium	A
Bacteroides caccae CAG:21	chromium_A	0.00311368	chromium	A
[Ruminococcus] gnavus	chromium_A	0.413082	chromium	A
Bacteroides sp. D2	chromium_A	0.0145305	chromium	A
Bacteroides sp. 3_1_40A	chromium_A	0.00415157	chromium	A
Pseudomonas tolaasii	chromium_A	0.00103789	chromium	A
uncultured Bacteroides sp.	chromium_A	0.00518947	chromium	A
Bacteroides sp. 2_2_4	chromium_A	0.00726525	chromium	A
uncultured Ruminococcus sp.	chromium_A	1.05761	chromium	A
Clostridium sp. CAG:299	chromium_A	0.127661	chromium	A
Bacteroides caecimuris	chromium_A	0.00726525	chromium	A
Streptococcus pneumoniae	chromium_A	0.0207579	chromium	A
Clostridiales bacterium 52_15	chromium_A	1.14272	chromium	A
Firmicutes bacterium CAG:41	chromium_A	1.21018	chromium	A
Bacteroides sp.	chromium_A	0.00415157	chromium	A
Alistipes finegoldii CAG:68	chromium_A	0.00207579	chromium	A
Cupriavidus oxalaticus	chromium_A	0	chromium	A
Coprococcus comes	chromium_A	0.735866	chromium	A
Bacteroides oleiciplenus	chromium_A	0.0145305	chromium	A
Streptococcus sp. UMB1385	chromium_A	0.00415157	chromium	A
Ralstonia sp. NFACC01	chromium_A	0	chromium	A
Acidaminococcus intestini	chromium_A	0.00934104	chromium	A
Firmicutes bacterium CAG:424	chromium_A	0.688123	chromium	A
Bacteroides plebeius	chromium_A	0.00311368	chromium	A
Parabacteroides merdae CAG:48	chromium_A	0.00103789	chromium	A
Lachnospiraceae bacterium	chromium_A	0.308254	chromium	A
Blautia sp. Marseille-P3201T	chromium_A	0.654911	chromium	A
Bacteroides intestinalis	chromium_A	0.00311368	chromium	A
Bacteroides bouchesdurhonensis	chromium_A	0.00311368	chromium	A
Burkholderiaceae bacterium 26	chromium_A	0	chromium	A
Ralstonia sp. PBBBR1	chromium_A	0	chromium	A
Carnobacterium sp. N15.MGS-207	chromium_A	0.661138	chromium	A
Candidatus Accumulibacter sp.	chromium_A	0.0103789	chromium	A
Campylobacter gracilis	chromium_A	0.00103789	chromium	A
Streptococcus pseudopneumoniae	chromium_A	0.0145305	chromium	A
Bacteroides sp. UBA3406	chromium_A	0.00415157	chromium	A
Burkholderiales bacterium 1_1_47	chromium_A	0.208617	chromium	A
Haemophilus sp. HMSC073C03	chromium_A	0.00103789	chromium	A
Eggerthella lenta	chromium_A	0.839656	chromium	A
Bacteroides cellulosilyticus	chromium_A	0.00415157	chromium	A
Butyricimonas faecalis	chromium_A	0.00103789	chromium	A
Streptococcus oralis	chromium_A	0.0456673	chromium	A
Phialocephala scopiformis	chromium_A	0	chromium	A
Roseburia sp. CAG:50	chromium_A	0.134926	chromium	A
Rhynchosporium commune	chromium_A	0	chromium	A
Roseburia sp.	chromium_A	0.397513	chromium	A
Pseudothermotoga sp.	chromium_A	0.00415157	chromium	A
Pasteurella multocida	chromium_A	0.00103789	chromium	A
Agrobacterium tumefaciens	chromium_A	0	chromium	A
Ralstonia sp. MD27	chromium_A	0	chromium	A
Firmicutes bacterium AM55-24TS	chromium_A	0.771155	chromium	A
Ralstonia sp. UBA689	chromium_A	0	chromium	A
uncultured marine virus	chromium_A	0.00311368	chromium	A
Burkholderiales bacterium	chromium_A	0.129737	chromium	A
Holdemania filiformis	chromium_A	0.669441	chromium	A
Bacteroides sp. 2_1_33B	chromium_A	0.00207579	chromium	A
Bacteroides faecis	chromium_A	0.00103789	chromium	A
Bacteroides sp. AM16-13	chromium_A	0.00415157	chromium	A
Firmicutes bacterium AF36-3BH	chromium_A	0.677744	chromium	A
Hungatella hathewayi	chromium_A	0.168139	chromium	A
Corynebacterium urinapleomorphum	chromium_A	0.00103789	chromium	A
Ralstonia solanacearum	chromium_A	0.00103789	chromium	A
Citrobacter sp. UC1CIT	chromium_A	0.00207579	chromium	A
Prevotella copri	chromium_A	0.00207579	chromium	A
Sutterellaceae bacterium	chromium_A	0.149457	chromium	A
Holdemania sp. Marseille-P2844	chromium_A	0.550084	chromium	A
Akkermansia muciniphila	chromium_A	0.110017	chromium	A
Faecalibacterium prausnitzii	chromium_A	0.503378	chromium	A
uncultured Clostridiales bacterium	chromium_A	0.175404	chromium	A
Haemophilus haemolyticus	chromium_A	0.00103789	chromium	A
Bacteroides sp. 3_1_23	chromium_A	0.00830315	chromium	A
Streptococcus parasanguinis	chromium_A	0.0591599	chromium	A
Bacteroides sp. AM23-18	chromium_A	0.00103789	chromium	A
Eubacterium sp. TM06-47	chromium_A	0.548008	chromium	A
Prolixibacteraceae bacterium XSD2	chromium_A	0	chromium	A
Escherichia virus phiX174	chromium_A	0.00311368	chromium	A
Acinetobacter radioresistens	chromium_A	0	chromium	A
Xanthomonadaceae bacterium	chromium_A	0.00103789	chromium	A
Clostridium bolteae CAG:59	chromium_A	0.0124547	chromium	A
Acinetobacter nosocomialis	chromium_A	0.00103789	chromium	A
Fusobacterium periodonticum	chromium_A	0.00207579	chromium	A
Austropuccinia psidii	chromium_A	0.0134926	chromium	A
Yersinia wautersii	chromium_A	0.00726525	chromium	A
Roseburia intestinalis	chromium_A	0.120396	chromium	A
Absiella dolichum	chromium_A	0.492999	chromium	A
Talaromyces atroroseus	chromium_A	0	chromium	A
Haemophilus sp. HMSC61B11	chromium_A	0	chromium	A
Bacteroides sp. AM56-10ce	chromium_A	0.00726525	chromium	A
Clostridioides difficile	chromium_A	0.158798	chromium	A
Macrocystidia cucumis	chromium_A	0.00103789	chromium	A
Bilophila sp. 4_1_30	chromium_A	0.105865	chromium	A
Solobacterium moorei	chromium_A	0.146343	chromium	A
Chlamydia trachomatis	chromium_A	0.0238716	chromium	A
Bacteroides sp. AF29-11	chromium_A	0.00103789	chromium	A
Dorea sp. 5-2	chromium_A	0.0653873	chromium	A
Coprococcus catus	chromium_A	0.0373642	chromium	A
Clostridiales bacterium 59_14	chromium_A	0.441105	chromium	A
Bacteroides pyogenes	chromium_A	0.00207579	chromium	A
Ralstonia insidiosa	chromium_A	0	chromium	A
Flavonifractor plautii	chromium_A	0.100676	chromium	A
Peptococcaceae bacterium	chromium_A	0.00726525	chromium	A
uncultured Flavonifractor sp.	chromium_A	0.240791	chromium	A
Aggregatibacter aphrophilus	chromium_A	0	chromium	A
Parasutterella excrementihominis CAG:233	chromium_A	0.108979	chromium	A
Bacteroides sp. OF03-11BH	chromium_A	0.00415157	chromium	A
Lachnospiraceae bacterium CAG:215	chromium_A	0.102751	chromium	A
Bacteroides sp. AM10-21B	chromium_A	0.00103789	chromium	A
[Clostridium] lavalense	chromium_A	0.0145305	chromium	A
Thermotoga naphthophila	chromium_A	0.00103789	chromium	A
Bacteroides sp. AM44-19	chromium_A	0.00103789	chromium	A
Bacteroides sp. UNK.MGS-14	chromium_A	0	chromium	A
Bacteroides sp. 9_1_42FAA	chromium_A	0.00207579	chromium	A
Bacteroides sp. HMSC073E02	chromium_A	0.00622736	chromium	A
Bacteroides sp. HMSC067B03	chromium_A	0.00103789	chromium	A
Gemella sanguinis	chromium_A	0.0840694	chromium	A
Bacteroides sp. 43_108	chromium_A	0.00103789	chromium	A
Parabacteroides sp. SN4	chromium_A	0.00103789	chromium	A
Bacteroides sp. UBA7156	chromium_A	0.00311368	chromium	A
Baeospora myosura	chromium_A	0.0186821	chromium	A
Haemophilus pittmaniae	chromium_A	0	chromium	A
Metschnikowia lochheadii	chromium_A	0	chromium	A
Enterobacteria phage phiX174 sensu lato	chromium_A	0.00207579	chromium	A
Erysipelotrichaceae bacterium	chromium_A	0.368452	chromium	A
Klebsiella pneumoniae	chromium_A	0.00518947	chromium	A
uncultured Blautia sp.	chromium_A	0.124547	chromium	A
Methylobacterium radiotolerans	chromium_A	0.00207579	chromium	A
Firmicutes bacterium	chromium_A	0.01972	chromium	A
Metschnikowia hamakuensis	chromium_A	0.00103789	chromium	A
[Clostridium] innocuum	chromium_A	0.101714	chromium	A
Clostridium sp. AF18-27	chromium_A	0.00934104	chromium	A
Lachnospiraceae bacterium 1_4_56FAA	chromium_A	0.0996378	chromium	A
Bacteroides sp. 1_1_30	chromium_A	0.00207579	chromium	A
Bacteroides sp. AF39-10AT	chromium_A	0.00103789	chromium	A
Micromonosporaceae bacterium	chromium_A	0.00207579	chromium	A
Bacteroides sp. OM08-11	chromium_A	0.00207579	chromium	A
Parabacteroides timonensis	chromium_A	0.00103789	chromium	A
Sphingomonas echinoides	chromium_A	0	chromium	A
Lachnospiraceae bacterium UBA7109	chromium_A	0.048781	chromium	A
Bacteroides sp. AF04-22	chromium_A	0.00103789	chromium	A
Asaccharobacter celatus	chromium_A	0.254284	chromium	A
Clostridium sp. TF06-15AC	chromium_A	0.0550084	chromium	A
Bacteroides gallinarum	chromium_A	0.00103789	chromium	A
Bacteroides sp. 3_1_33FAA	chromium_A	0.00103789	chromium	A
Streptococcus sp. 263_SSPC	chromium_A	0.0456673	chromium	A
Prevotella lascolaii	chromium_A	0.00103789	chromium	A
Blautia obeum	chromium_A	0.119358	chromium	A
uncultured Eubacterium sp.	chromium_A	0.119358	chromium	A
Bacteroides barnesiae	chromium_A	0.00103789	chromium	A
Adlercreutzia equolifaciens	chromium_A	0.23664	chromium	A
Odoribacter splanchnicus	chromium_A	0.00726525	chromium	A
Bacteroides sp. AF26-7BH	chromium_A	0.00103789	chromium	A
Clostridium sp. ASF502	chromium_A	0.0435915	chromium	A
Roseburia faecis	chromium_A	0.108979	chromium	A
Eubacterium sp. 41_20	chromium_A	0.250132	chromium	A
Bradyrhizobium valentinum	chromium_A	0	chromium	A
Lachnospiraceae bacterium 3-2	chromium_A	0.0446294	chromium	A
Bacteroides mediterraneensis	chromium_A	0.00103789	chromium	A
Sinorhizobium meliloti	chromium_A	0.00103789	chromium	A
Lanzia echinophila	chromium_A	0	chromium	A
Eubacterium sp. CAG:156	chromium_A	0.257398	chromium	A
Gigaspora rosea	chromium_A	0.0103789	chromium	A
Porphyromonadaceae bacterium	chromium_A	0.00103789	chromium	A
Bacteroides sp. AM54-2NS	chromium_A	0.00311368	chromium	A
Clostridium sp.	chromium_A	0.0404778	chromium	A
Bacteroides fluxus	chromium_A	0.00311368	chromium	A
uncultured Lachnospiraceae bacterium	chromium_A	0.130775	chromium	A
Stemphylium lycopersici	chromium_A	0	chromium	A
[Clostridium] hylemonae	chromium_A	0.0415157	chromium	A
Coprococcus sp. AM27-12LB	chromium_A	0.0352884	chromium	A
Lachnospiraceae bacterium 2_1_46FAA	chromium_A	0.0467052	chromium	A
Clostridium sp. CAG:7	chromium_A	0.0186821	chromium	A
Agathobaculum butyriciproducens	chromium_A	0.235602	chromium	A
Actinomyces sp. HPA0247	chromium_A	0.0186821	chromium	A
Bacteroides sp. AM37-9	chromium_A	0.00311368	chromium	A
Bacteroides sp. AM16-15	chromium_A	0.00103789	chromium	A
Bacteroides eggerthii	chromium_A	0.00103789	chromium	A
Dorea sp. D27	chromium_A	0.0363263	chromium	A
Porphyromonadaceae bacterium UBA7195	chromium_A	0	chromium	A
Candidatus Homeothermus arabinoxylanisolvens	chromium_A	0.00103789	chromium	A
Bacteroides sp. CAG:530	chromium_A	0.00103789	chromium	A
Butyricicoccus sp. K4410.MGS-46	chromium_A	0.232488	chromium	A
Parabacteroides johnsonii	chromium_A	0	chromium	A
Bacteroides neonati	chromium_A	0.00103789	chromium	A
Blautia wexlerae	chromium_A	0.13285	chromium	A
Roseburia sp. OM02-15	chromium_A	0.0456673	chromium	A
Blautia sp. N6H1-15	chromium_A	0.0736904	chromium	A
Saccharomyces pastorianus	chromium_A	0.00622736	chromium	A
Firmicutes bacterium CAG:24053_14	chromium_A	0.224185	chromium	A
Alistipes shahii	chromium_A	0	chromium	A
Clostridium sp. AM22-11AC	chromium_A	0.0269852	chromium	A
Haemophilus sp. oral taxon 036	chromium_A	0	chromium	A
Schaalia odontolytica	chromium_A	0.0259473	chromium	A
Ruminococcus lactaris	chromium_A	0.0913346	chromium	A
Bacteroides sp. D22	chromium_A	0.00103789	chromium	A
Venturia inaequalis	chromium_A	0.00415157	chromium	A
[Clostridium] citroniae	chromium_A	0.0425536	chromium	A
Clostridiaceae bacterium AF31-3BH	chromium_A	0.112092	chromium	A
Bacteroides vulgatus CAG:6	chromium_A	0.00103789	chromium	A
Bacteroidales bacterium	chromium_A	0.00415157	chromium	A
Diaporthe aspalathi	chromium_A	0.00103789	chromium	A
Mordavella sp. Marseille-P3756	chromium_A	0.0446294	chromium	A
Ruminococcus sp. A254.MGS-254	chromium_A	0.13285	chromium	A
Bacteroides sp. 4_3_47FAA	chromium_A	0.00103789	chromium	A
Rhizophagus irregularis	chromium_A	0.00830315	chromium	A
Bacteroides sp. AM26-11	chromium_A	0	chromium	A
Roseburia sp. TF10-5	chromium_A	0.068501	chromium	A
Mycobacterium tuberculosis	chromium_A	0.00207579	chromium	A
Lachnospiraceae bacterium UBA1683	chromium_A	0.0373642	chromium	A
Clostridium sp. AM32-2	chromium_A	0.0176442	chromium	A
Clostridium sp. A254.MGS-251	chromium_A	0.0415157	chromium	A
Parabacteroides sp. merdae-related_45_40	chromium_A	0	chromium	A
Bacteroidales bacterium M14	chromium_A	0	chromium	A
Eubacterium rectale CAG:36	chromium_A	0.170215	chromium	A
Lachnospiraceae bacterium 6_1_63FAA	chromium_A	0.0934104	chromium	A
Phycomyces blakesleeanus	chromium_A	0.00207579	chromium	A
Clostridium sp. TM06-18	chromium_A	0.0238716	chromium	A
Bacteroides sp. AF34-31BH	chromium_A	0.00103789	chromium	A
Metaprevotella massiliensis	chromium_A	0.00103789	chromium	A
Ruminococcus sp. AF18-22	chromium_A	0.0300989	chromium	A
Staphylococcus aureus	chromium_A	0.0134926	chromium	A
Bacteroides helcogenes	chromium_A	0.00103789	chromium	A
Bacteroides sp. AR20	chromium_A	0	chromium	A
Lachnoclostridium phocaeense	chromium_A	0.0415157	chromium	A
Tuber calosporum	chromium_A	0.00103789	chromium	A
Bacteroidales bacterium 43_8	chromium_A	0.00311368	chromium	A
Fusobacterium sp. oral taxon 203	chromium_A	0	chromium	A
Metschnikowia matae	chromium_A	0	chromium	A
Candidatus Competibacteraceae bacterium	chromium_A	0.00518947	chromium	A
Pseudomonas aeruginosa	chromium_A	0.00311368	chromium	A
Prevotella intermedia	chromium_A	0	chromium	A
Actinomyces sp. oral taxon 172	chromium_A	0.0114168	chromium	A
Bacteroides thetaiotaomicron CAG:40	chromium_A	0	chromium	A
[Candida] heveicola	chromium_A	0	chromium	A
Hespellia stercorisuis	chromium_A	0.0373642	chromium	A
Bacteroidales bacterium H8	chromium_A	0.00103789	chromium	A
Subdoligranulum variabile	chromium_A	0.15776	chromium	A
Roseburia hominis	chromium_A	0.123509	chromium	A
Bacteroides sp. AF35-22	chromium_A	0.00103789	chromium	A
Pseudomonas sp.	chromium_A	0.00518947	chromium	A
Bacteroides sp. UBA1317	chromium_A	0.00103789	chromium	A
Tuber melanosporum	chromium_A	0	chromium	A
Myriosclerotinia scirpicola	chromium_A	0.00103789	chromium	A
Uromyces viciae-fabae	chromium_A	0.00207579	chromium	A
Clarireedia homoeocarpa	chromium_A	0.00103789	chromium	A
Ruminococcus sp. OM05-10BH	chromium_A	0.0768041	chromium	A
Tyzzerella sp.	chromium_A	0.0352884	chromium	A
Bacteroides togonis	chromium_A	0.00103789	chromium	A
Butyricicoccus sp. AM28-25	chromium_A	0.160873	chromium	A
Bacteroides sp. AF39-11AC	chromium_A	0.00207579	chromium	A
Roseburia sp. CAG:18	chromium_A	0.0560462	chromium	A
Haemophilus paraphrohaemolyticus	chromium_A	0	chromium	A
Salmonella enterica	chromium_A	0.00415157	chromium	A
Faecalicatena contorta	chromium_A	0.0591599	chromium	A
Roseburia sp. CAG:18_43_25	chromium_A	0.0550084	chromium	A
Fusobacterium hwasookii	chromium_A	0	chromium	A
Bacteroides sp. 3_1_13	chromium_A	0.00207579	chromium	A
Trichophyton interdigitale	chromium_A	0	chromium	A
Parabacteroides sp. D13	chromium_A	0.00103789	chromium	A
Bacteroides coprocola	chromium_A	0.00103789	chromium	A
Sarocladium strictum	chromium_A	0	chromium	A
Bacteroides sp. 4_1_36	chromium_A	0.00103789	chromium	A
Bacteroides heparinolyticus	chromium_A	0.00103789	chromium	A
Firmicutes bacterium CAG:103	chromium_A	0.111055	chromium	A
Fusarium oxysporum	chromium_A	0.00415157	chromium	A
Epichloe uncinata	chromium_A	0.00103789	chromium	A
Myriosclerotinia duriaeana	chromium_A	0	chromium	A
Blautia hansenii	chromium_A	0.0902967	chromium	A
Lachnospiraceae bacterium 7_1_58FAA	chromium_A	0.0249094	chromium	A
Roseburia sp. UNK.MGS-15	chromium_A	0.0809557	chromium	A
Lachnospira pectinoschiza	chromium_A	0.0477431	chromium	A
Coprobacillus sp. CAG:235_29_27	chromium_A	0.154646	chromium	A
Phialocephala subalpina	chromium_A	0	chromium	A
Candidatus Saccharibacteria oral taxon TM7x	chromium_A	0.00934104	chromium	A
Bacteroides sp. UBA1451	chromium_A	0.00103789	chromium	A
Mogibacterium diversum	chromium_A	0.0415157	chromium	A
Butyricicoccus sp. N15.MGS-46	chromium_A	0.147381	chromium	A
Paraprevotella clara	chromium_A	0	chromium	A
Hemileia vastatrix	chromium_A	0.00311368	chromium	A
Alistipes onderdonkii	chromium_A	0	chromium	A
[Eubacterium] hallii	chromium_A	0.0269852	chromium	A
Anaerostipes hadrus	chromium_A	0.0467052	chromium	A
Ciborinia camelliae	chromium_A	0.00103789	chromium	A
Clostridiales bacterium 42_27	chromium_A	0.11832	chromium	A
Periconia macrospinosa	chromium_A	0	chromium	A
uncultured Prevotellaceae bacterium	chromium_A	0.00726525	chromium	A
Alistipes senegalensis	chromium_A	0	chromium	A
Lachnospiraceae bacterium AM48-27BH	chromium_A	0.0747283	chromium	A
Muribaculaceae bacterium	chromium_A	0	chromium	A
Geosmithia putterillii	chromium_A	0	chromium	A
Eubacterium ventriosum	chromium_A	0.103789	chromium	A
Sclerotinia borealis	chromium_A	0	chromium	A
Prevotella sp. AM42-24	chromium_A	0	chromium	A
Butyricicoccus sp. AM18-35	chromium_A	0.133888	chromium	A
Hanseniaspora guilliermondii	chromium_A	0.00103789	chromium	A
Alistipes sp. CAG:29	chromium_A	0	chromium	A
Parabacteroides goldsteinii	chromium_A	0	chromium	A
Odoribacter sp. OF09-27XD	chromium_A	0	chromium	A
Tyzzerella nexilis	chromium_A	0.0352884	chromium	A
Phialophora cf. hyalina BP 5553	chromium_A	0	chromium	A
Bacteroides nordii	chromium_A	0.00103789	chromium	A
Streptococcus sanguinis	chromium_A	0.0799178	chromium	A
Pyricularia oryzae	chromium_A	0.00103789	chromium	A
Erysipelotrichaceae bacterium GAM147	chromium_A	0.127661	chromium	A
Arthrobacter sp. I3	chromium_A	0	chromium	A
Bacteroides ilei	chromium_A	0.00103789	chromium	A
Eubacterium sp. AF17-7	chromium_A	0.124547	chromium	A
Pediococcus acidilactici	chromium_A	0.00622736	chromium	A
Bacteroides sp. UBA939	chromium_A	0.00103789	chromium	A
[Eubacterium] eligens	chromium_A	0.0456673	chromium	A
bacterium LF-3	chromium_A	0.128699	chromium	A
Eubacterium sp. AF19-12LB	chromium_A	0.120396	chromium	A
Tannerella sp. 6_1_58FAA_CT1	chromium_A	0	chromium	A
Bariatricus massiliensis	chromium_A	0.0352884	chromium	A
Neurospora crassa	chromium_A	0	chromium	A
Gemmatimonadetes bacterium	chromium_A	0.00207579	chromium	A
Subdoligranulum sp. OF01-18	chromium_A	0.122471	chromium	A
Clostridiaceae bacterium OM08-6BH	chromium_A	0.058122	chromium	A
uncultured Bacteroidales bacterium	chromium_A	0.00622736	chromium	A
Bacteroides sp. AF32-15BH	chromium_A	0	chromium	A
Acidaminococcus sp. AM33-14BH	chromium_A	0.00830315	chromium	A
Coprococcus sp. HPP0048	chromium_A	0.0757662	chromium	A
Fusobacterium sp. CAG:649	chromium_A	0	chromium	A
Fusicatenibacter saccharivorans	chromium_A	0.0705768	chromium	A
Bacteroides ovatus CAG:22	chromium_A	0.00103789	chromium	A
Hypsizygus marmoreus	chromium_A	0	chromium	A
uncultured Roseburia sp.	chromium_A	0.0415157	chromium	A
Clostridium phoceensis	chromium_A	0.068501	chromium	A
[Clostridium] asparagiforme	chromium_A	0.0124547	chromium	A
Haemophilus sp. oral taxon 851	chromium_A	0	chromium	A
Actinomyces sp. oral taxon 181	chromium_A	0.0415157	chromium	A
Bacteroides sp. CAG:633	chromium_A	0.00103789	chromium	A
Clostridiaceae bacterium AF29-16BH	chromium_A	0.0944483	chromium	A
Marvinbryantia formatexigens	chromium_A	0.0363263	chromium	A
Sordaria macrospora	chromium_A	0.00103789	chromium	A
Hymenoscyphus linearis	chromium_A	0.00103789	chromium	A
Erysiphe necator	chromium_A	0.00518947	chromium	A
uncultured Oscillibacter sp.	chromium_A	0.0166063	chromium	A
Bacteroides sp. AM25-34	chromium_A	0	chromium	A
Prevotella sp.	chromium_A	0	chromium	A
[Clostridium] saccharolyticum	chromium_A	0.0747283	chromium	A
Mortierella elongata	chromium_A	0	chromium	A
Batrachochytrium salamandrivorans	chromium_A	0	chromium	A
Bacillus cereus	chromium_A	0.00934104	chromium	A
Agathobaculum desmolans	chromium_A	0.0155684	chromium	A
Emmonsia crescens	chromium_A	0	chromium	A
Butyricicoccus sp. N54.MGS-46	chromium_A	0.110017	chromium	A
Clostridium sp. M62/1	chromium_A	0.0373642	chromium	A
Roseburia inulinivorans CAG:15	chromium_A	0.0965241	chromium	A
Valsa sordida	chromium_A	0	chromium	A
Bacteroides dorei CAG:222	chromium_A	0	chromium	A
Butyricicoccus sp. AM05-1	chromium_A	0.103789	chromium	A
Oribacterium sinus	chromium_A	0.00518947	chromium	A
Streptococcus sp. UMB0029	chromium_A	0.00103789	chromium	A
Aggregatibacter actinomycetemcomitans	chromium_A	0	chromium	A
Clostridium sp. ATCC 29733	chromium_A	0.105865	chromium	A
Subdoligranulum sp. AF14-43	chromium_A	0.097562	chromium	A
Bacteroides zoogleoformans	chromium_A	0.00103789	chromium	A
Butyricimonas sp. Marseille-P4593	chromium_A	0	chromium	A
Monilinia fructigena	chromium_A	0.00934104	chromium	A
Clostridium sp. CAG:43	chromium_A	0.0446294	chromium	A
Clostridium sp. AM34-11AC	chromium_A	0.0207579	chromium	A
Glomus cerebriforme	chromium_A	0.00830315	chromium	A
Puccinia graminis	chromium_A	0.00103789	chromium	A
Lachnospiraceae bacterium M18-1	chromium_A	0.0269852	chromium	A
Holdemanella biformis	chromium_A	0.0923725	chromium	A
Faecalibacterium sp. UBA2087	chromium_A	0.105865	chromium	A
Blautia producta	chromium_A	0.029061	chromium	A
Thielaviopsis punctulata	chromium_A	0	chromium	A
[Clostridium] leptum	chromium_A	0.101714	chromium	A
[Candida] boidinii	chromium_A	0.00103789	chromium	A
Pezicula radicicola	chromium_A	0.00103789	chromium	A
Butyricicoccus sp. AM27-36	chromium_A	0.0954862	chromium	A
Bacteroides sp. UBA7335	chromium_A	0	chromium	A
Alloascoidea hylecoeti	chromium_A	0.0176442	chromium	A
Sclerotinia glacialis	chromium_A	0	chromium	A
Clostridium sp. D5	chromium_A	0.0228337	chromium	A
Bacteroides coprophilus	chromium_A	0	chromium	A
Clostridium sp. AF15-17LB	chromium_A	0.0166063	chromium	A
Clostridium sp. AM58-1XD	chromium_A	0.0456673	chromium	A
Gammaproteobacteria bacterium	chromium_A	0.00726525	chromium	A
Chiua virens	chromium_A	0	chromium	A
Clostridium sp. AM51-4	chromium_A	0.00726525	chromium	A
[Eubacterium] sulci	chromium_A	0.0259473	chromium	A
Bacteroidales bacterium 55_9	chromium_A	0	chromium	A
Burkholderia pseudomallei	chromium_A	0.00103789	chromium	A
Clostridiales bacterium 41_12_two_minus	chromium_A	0.0788799	chromium	A
Ruminococcus sp. SR1/5	chromium_A	0.0363263	chromium	A
Bacteroides sp. 3_1_19	chromium_A	0	chromium	A
Porphyromonadaceae bacterium UBA7193	chromium_A	0	chromium	A
Erwinia persicina	chromium_A	0.00518947	chromium	A
Fusobacterium sp. oral taxon 370	chromium_A	0	chromium	A
Bacteroides salyersiae	chromium_A	0.00103789	chromium	A
Rhizobiales bacterium	chromium_A	0.0103789	chromium	A
Choiromyces venosus	chromium_A	0.00103789	chromium	A
Streptococcus sp. HMSC034E03	chromium_A	0.00207579	chromium	A
Angelakisella massiliensis	chromium_A	0.0830315	chromium	A
Bacteroides stercorirosoris	chromium_A	0	chromium	A
Pseudomonas syringae	chromium_A	0	chromium	A
Bacteroides sp. CAG:702	chromium_A	0.00103789	chromium	A
Lachnospiraceae bacterium CAG:364	chromium_A	0.0830315	chromium	A
Lachnospiraceae bacterium UBA7598	chromium_A	0.0280231	chromium	A
Botrytis cinerea	chromium_A	0.00103789	chromium	A
[Clostridium] symbiosum	chromium_A	0.0269852	chromium	A
Monosporascus sp. 5C6A	chromium_A	0.0134926	chromium	A
Parabacteroides bouchesdurhonensis	chromium_A	0	chromium	A
Lactifluus hygrophoroides	chromium_A	0	chromium	A
Oscillibacter sp. PEA192	chromium_A	0.00622736	chromium	A
Valsa mali	chromium_A	0.00103789	chromium	A
Monilinia aucupariae	chromium_A	0.00103789	chromium	A
Acidobacteria bacterium	chromium_A	0.0103789	chromium	A
Butyricimonas virosa	chromium_A	0	chromium	A
Colletotrichum gloeosporioides	chromium_A	0.00103789	chromium	A
Fusarium hostae	chromium_A	0	chromium	A
Ruminococcaceae bacterium cv2	chromium_A	0.0871831	chromium	A
Prevotella sp. Marseille-P4119	chromium_A	0	chromium	A
Streptococcus infantis	chromium_A	0.0155684	chromium	A
Actinomyces bouchesdurhonensis	chromium_A	0.00622736	chromium	A
Clostridium sp. AF27-2AA	chromium_A	0.058122	chromium	A
Purpureocillium lilacinum	chromium_A	0	chromium	A
Lachnospiraceae bacterium UBA638	chromium_A	0.0311368	chromium	A
Clostridium sp. PI-S10-A1B	chromium_A	0.0342505	chromium	A
Lachnoanaerobaculum sp. OBRC5-5	chromium_A	0.00518947	chromium	A
Candida albicans	chromium_A	0.00103789	chromium	A
Subdoligranulum sp. AM16-9	chromium_A	0.0819936	chromium	A
Colletotrichum falcatum	chromium_A	0	chromium	A
Bacillus thuringiensis	chromium_A	0.00207579	chromium	A
Bacteroides sp. HMSC068A09	chromium_A	0.00103789	chromium	A
Veillonella dispar	chromium_A	0.0103789	chromium	A
Bacteroides sp. AM41-16	chromium_A	0	chromium	A
Parabacteroides sp. D26	chromium_A	0	chromium	A
Cyberlindnera jadinii	chromium_A	0	chromium	A
Smittium mucronatum	chromium_A	0.00207579	chromium	A
Parastagonospora avenae	chromium_A	0.00311368	chromium	A
Bacteroides sp. AM23-12	chromium_A	0	chromium	A
Mrakia frigida	chromium_A	0	chromium	A
Ruminococcus sp. AF17-12	chromium_A	0.00934104	chromium	A
Candidatus Kryptonium thompsoni	chromium_A	0.0539705	chromium	A
Blautia schinkii	chromium_A	0.0332126	chromium	A
Firmicutes bacterium CAG:552_39_19	chromium_A	0.0716147	chromium	A
Sutterellaceae bacterium UBA7131	chromium_A	0.0217958	chromium	A
Histoplasma capsulatum	chromium_A	0.00207579	chromium	A
Leucoagaricus gongylophorus	chromium_A	0.00207579	chromium	A
Pyrrhoderma noxium	chromium_A	0.00103789	chromium	A
Parabacteroides sp. AM08-6	chromium_A	0	chromium	A
Lachnospiraceae bacterium UBA1818	chromium_A	0.0186821	chromium	A
Lachnospiraceae bacterium 5_1_57FAA	chromium_A	0.0238716	chromium	A
Ambrosiella xylebori	chromium_A	0.00830315	chromium	A
Eubacterium sp. AM28-29	chromium_A	0.0768041	chromium	A
Bacteroides paurosaccharolyticus	chromium_A	0	chromium	A
Clostridium sp. OM04-12AA	chromium_A	0.0114168	chromium	A
Athelia rolfsii	chromium_A	0.00103789	chromium	A
Neobulgaria alba	chromium_A	0	chromium	A
Clostridium sp. Marseille-P3244	chromium_A	0.0342505	chromium	A
Thielaviopsis ethacetica	chromium_A	0	chromium	A
Bacteroides sp. AM22-3LB	chromium_A	0	chromium	A
Firmicutes bacterium CAG:646	chromium_A	0.0176442	chromium	A
Lachnospiraceae bacterium OF09-33XD	chromium_A	0.0207579	chromium	A
Bacteroides coprocola CAG:162	chromium_A	0	chromium	A
Subdoligranulum sp. 4_3_54A2FAA	chromium_A	0.068501	chromium	A
Tuber microsphaerosporum	chromium_A	0.00103789	chromium	A
Rhizophagus clarus	chromium_A	0.00103789	chromium	A
Trueperella pyogenes	chromium_A	0.0300989	chromium	A
Bacteroides luti	chromium_A	0.00103789	chromium	A
Tuber magnatum	chromium_A	0.00103789	chromium	A
Bacteroides sp. UBA7116	chromium_A	0	chromium	A
Fusobacterium sp. HMSC065F01	chromium_A	0	chromium	A
Bacteroides sp. OF02-3LB	chromium_A	0	chromium	A
Capronia coronata	chromium_A	0	chromium	A
Monilinia fructicola	chromium_A	0	chromium	A
Streptococcus sp. HMSC070B10	chromium_A	0.00103789	chromium	A
Streptococcus australis	chromium_A	0.0456673	chromium	A
Anaerofustis stercorihominis	chromium_A	0.0539705	chromium	A
Veillonella atypica	chromium_A	0.00311368	chromium	A
Bacteroides sp. UBA7333	chromium_A	0	chromium	A
Blumeria graminis	chromium_A	0.00207579	chromium	A
Prevotellaceae bacterium UBA713	chromium_A	0	chromium	A
Penicillium polonicum	chromium_A	0.0124547	chromium	A
Smittium culicis	chromium_A	0.00311368	chromium	A
Sclerotium cepivorum	chromium_A	0	chromium	A
Melampsora occidentalis	chromium_A	0	chromium	A
Bacteroides sp. CAG:1076	chromium_A	0.00207579	chromium	A
uncultured Prevotella sp.	chromium_A	0.00311368	chromium	A
Bacteroides sp. AF17-1	chromium_A	0	chromium	A
Parabacteroides sp. 426-9	chromium_A	0	chromium	A
Oscillibacter sp.	chromium_A	0.0508568	chromium	A
Homolaphlyctis polyrhiza	chromium_A	0	chromium	A
Rhizoctonia solani	chromium_A	0.00103789	chromium	A
Metschnikowia sp. 03-147.1	chromium_A	0	chromium	A
Porphyromonas gingivalis	chromium_A	0	chromium	A
Alistipes sp. UBA1686	chromium_A	0	chromium	A
Bacteroides finegoldii CAG:203	chromium_A	0	chromium	A
Muribaculaceae bacterium Isolate-002 (NCI)	chromium_A	0	chromium	A
Clostridium botulinum	chromium_A	0.0103789	chromium	A
Diversispora versiformis	chromium_A	0.00207579	chromium	A
Chaetomium cochliodes	chromium_A	0	chromium	A
Clostridium nexile CAG:348	chromium_A	0.0103789	chromium	A
Bacteroides salanitronis	chromium_A	0.00103789	chromium	A
Bacteroides sp. NMBE5	chromium_A	0	chromium	A
Bacteroidetes bacterium	chromium_A	0.00415157	chromium	A
Ruminococcus sp. Marseille-P328	chromium_A	0.0321747	chromium	A
Clostridiales bacterium CCNA10	chromium_A	0.0311368	chromium	A
Lachnospiraceae bacterium 6_1_37FAA	chromium_A	0.0114168	chromium	A
Actinomyces graevenitzii	chromium_A	0.00311368	chromium	A
Ruminococcaceae bacterium D16	chromium_A	0.0363263	chromium	A
Sphaerobolus stellatus	chromium_A	0.00103789	chromium	A
Prevotellamassilia timonensis	chromium_A	0	chromium	A
Streptococcus sp. DORA_10	chromium_A	0	chromium	A
Bacteroides sp. CAG:443	chromium_A	0	chromium	A
Eubacterium sp. TM05-53	chromium_A	0.0664252	chromium	A
Lachnospiraceae bacterium UBA2886	chromium_A	0.0550084	chromium	A
Fusarium agapanthi	chromium_A	0	chromium	A
Articulospora tetracladia	chromium_A	0	chromium	A
Puccinia striiformis	chromium_A	0.00103789	chromium	A
Paraprevotella xylaniphila	chromium_A	0	chromium	A
Lachnospiraceae bacterium 1_1_57FAA	chromium_A	0.0653873	chromium	A
Eisenbergiella massiliensis	chromium_A	0.0249094	chromium	A
Cupriavidus taiwanensis	chromium_A	0	chromium	A
Lactonifactor longoviformis	chromium_A	0.0176442	chromium	A
Murimonas intestini	chromium_A	0.0228337	chromium	A
uncultured Dorea sp.	chromium_A	0.0342505	chromium	A
Bacteroides sp. OF04-15BH	chromium_A	0.00103789	chromium	A
Haemophilus haemoglobinophilus	chromium_A	0.00103789	chromium	A
Ustilago bromivora	chromium_A	0	chromium	A
Fusobacterium massiliense	chromium_A	0	chromium	A
Lachnospiraceae bacterium A2	chromium_A	0.0217958	chromium	A
Porticoccaceae bacterium	chromium_A	0.00311368	chromium	A
Aggregatibacter kilianii	chromium_A	0	chromium	A
Rothia dentocariosa	chromium_A	0.00622736	chromium	A
Fournierella massiliensis	chromium_A	0.0570841	chromium	A
Clostridiaceae bacterium AF18-31LB	chromium_A	0.0498189	chromium	A
Pseudogymnoascus verrucosus	chromium_A	0	chromium	A
Firmicutes bacterium CAG:102	chromium_A	0.0134926	chromium	A
Actinomyces oris	chromium_A	0.00415157	chromium	A
Bacteroides coprosuis	chromium_A	0	chromium	A
Exserohilum turcicum	chromium_A	0.00103789	chromium	A
Mycosphaerella sp. PB-2012b	chromium_A	0	chromium	A
Tricholoma matsutake	chromium_A	0.00103789	chromium	A
Prevotella sp. UBA7254	chromium_A	0	chromium	A
butyrate-producing bacterium SS3/4	chromium_A	0.03944	chromium	A
Mycobacteroides abscessus	chromium_A	0.00726525	chromium	A
Blastomyces parvus	chromium_A	0.00103789	chromium	A
Rhizopus oryzae	chromium_A	0.00103789	chromium	A
Trichoderma harzianum	chromium_A	0	chromium	A
Smittium megazygosporum	chromium_A	0	chromium	A
Sporisorium reilianum	chromium_A	0	chromium	A
Xylaria sp. MSU_SB201401	chromium_A	0	chromium	A
Yarrowia galli	chromium_A	0	chromium	A
Thielaviopsis euricoi	chromium_A	0	chromium	A
Bacteroides clarus CAG:160	chromium_A	0	chromium	A
[Clostridium] scindens	chromium_A	0.0280231	chromium	A
Bacteroides sp. AF27-10BH	chromium_A	0	chromium	A
Bacteroides sp. AF18-33	chromium_A	0	chromium	A
Cronartium ribicola	chromium_A	0.00207579	chromium	A
Byssochlamys spectabilis	chromium_A	0.00103789	chromium	A
Sporothrix schenckii	chromium_A	0	chromium	A
Mycosphaerella sp. Ston1	chromium_A	0	chromium	A
Edhazardia aedis	chromium_A	0.00103789	chromium	A
Campylobacter sp. 10_1_50	chromium_A	0	chromium	A
Myriosclerotinia curreyana	chromium_A	0	chromium	A
Roseburia sp. AM16-25	chromium_A	0.0166063	chromium	A
Enterococcus hirae	chromium_A	0.00726525	chromium	A
Ruminococcus sp. AF41-9	chromium_A	0.01972	chromium	A
Colletotrichum acutatum	chromium_A	0	chromium	A
Melampsora larici-populina	chromium_A	0.00103789	chromium	A
Serpula lacrymans	chromium_A	0	chromium	A
Colletotrichum chlorophyti	chromium_A	0	chromium	A
Thermoanaerobacter sp.	chromium_A	0.00311368	chromium	A
Eubacterium sp. AF22-8LB	chromium_A	0.0529326	chromium	A
Butyricicoccus sp. AF35-5AC	chromium_A	0.0560462	chromium	A
Ruminococcus sp. AM16-34	chromium_A	0.0280231	chromium	A
Bacteroides sp. CAG:189	chromium_A	0	chromium	A
Trichoderma virens	chromium_A	0.00311368	chromium	A
Marssonina brunnea	chromium_A	0.00103789	chromium	A
Memnoniella echinata	chromium_A	0.00103789	chromium	A
Scheffersomyces lignosus	chromium_A	0	chromium	A
Candidatus Acetothermia bacterium	chromium_A	0	chromium	A
Cryphonectria radicalis	chromium_A	0	chromium	A
Streptomyces specialis	chromium_A	0.00103789	chromium	A
Proteobacteria bacterium CAG:139	chromium_A	0.0134926	chromium	A
Lachnospiraceae bacterium 3-1	chromium_A	0.0217958	chromium	A
Anaerotignum lactatifermentans	chromium_A	0.0249094	chromium	A
Bacteroides sp. CAG:661	chromium_A	0	chromium	A
Parabacteroides sp. TM07-1AC	chromium_A	0.00103789	chromium	A
Sporopachydermia lactativora	chromium_A	0.00103789	chromium	A
Huntiella decipiens	chromium_A	0	chromium	A
Colletotrichum coccodes	chromium_A	0	chromium	A
Hanseniaspora vineae	chromium_A	0	chromium	A
Thermothelomyces thermophilus	chromium_A	0	chromium	A
Colletotrichum lindemuthianum	chromium_A	0.00207579	chromium	A
Golovinomyces cichoracearum	chromium_A	0.00103789	chromium	A
Puccinia triticina	chromium_A	0.00103789	chromium	A
Serratia marcescens	chromium_A	0.00103789	chromium	A
Sanguibacter keddieii	chromium_A	0.00415157	chromium	A
Ruminococcus gauvreauii	chromium_A	0.0134926	chromium	A
Lachnospiraceae bacterium Marseille-P3773	chromium_A	0.0145305	chromium	A
Gordonibacter urolithinfaciens	chromium_A	0.048781	chromium	A
Blautia sp. AF22-5LB	chromium_A	0.0363263	chromium	A
Ceratocystis adiposa	chromium_A	0	chromium	A
Monilinia laxa	chromium_A	0	chromium	A
Colletotrichum higginsianum	chromium_A	0.00207579	chromium	A
Atopobium parvulum	chromium_A	0.00518947	chromium	A
Streptococcus sp. 1171_SSPC	chromium_A	0.0425536	chromium	A
Rothia mucilaginosa	chromium_A	0.00207579	chromium	A
Veillonella tobetsuensis	chromium_A	0	chromium	A
Ruminococcus sp. AF21-42	chromium_A	0.0176442	chromium	A
Davidsoniella eucalypti	chromium_A	0.00103789	chromium	A
Davidsoniella virescens	chromium_A	0	chromium	A
Aspergillus ellipticus	chromium_A	0	chromium	A
Emmonsia sp. CAC-2015a	chromium_A	0	chromium	A
Neurospora terricola	chromium_A	0.00207579	chromium	A
Yarrowia alimentaria	chromium_A	0	chromium	A
Yarrowia sp. JCM 30696	chromium_A	0	chromium	A
Campylobacter showae	chromium_A	0	chromium	A
Ruminococcus sp. JC304	chromium_A	0.0166063	chromium	A
Suillus sp. MG131	chromium_A	0	chromium	A
Alistipes sp.	chromium_A	0	chromium	A
Mediterranea massiliensis	chromium_A	0	chromium	A
Hyaloscypha bicolor	chromium_A	0.00311368	chromium	A
Alistipes sp. AM16-43	chromium_A	0	chromium	A
Zymoseptoria tritici	chromium_A	0.00207579	chromium	A
Puccinia sorghi	chromium_A	0.00103789	chromium	A
Beauveria bassiana	chromium_A	0	chromium	A
Fusarium fujikuroi	chromium_A	0.00103789	chromium	A
Epichloe festucae	chromium_A	0	chromium	A
Clostridium sp. AM33-3	chromium_A	0.0207579	chromium	A
Bacteroides galacturonicus	chromium_A	0.0145305	chromium	A
Endocarpon pusillum	chromium_A	0.00103789	chromium	A
Roseburia sp. CAG:303	chromium_A	0.0145305	chromium	A
Butyricicoccus sp. AF15-40	chromium_A	0.0467052	chromium	A
Anaerotruncus colihominis	chromium_A	0.0363263	chromium	A
Mucinivorans hirudinis	chromium_A	0	chromium	A
Rhizopus delemar	chromium_A	0.00103789	chromium	A
Ophiocordyceps sp. 'camponoti-saundersi'	chromium_A	0.00103789	chromium	A
Neurospora pannonica	chromium_A	0.00103789	chromium	A
Diplocarpon rosae	chromium_A	0	chromium	A
Melampsora abietis-canadensis	chromium_A	0	chromium	A
Blautia sp. CAG:52	chromium_A	0.0134926	chromium	A
Eubacterium sp. CAG:76	chromium_A	0.0166063	chromium	A
Streptococcus vestibularis	chromium_A	0.00207579	chromium	A
Microviridae sp.	chromium_A	0.00207579	chromium	A
Parabacteroides sp. D25	chromium_A	0	chromium	A
Chitinophagaceae bacterium	chromium_A	0.00518947	chromium	A
Mortierella verticillata	chromium_A	0.00103789	chromium	A
Acinetobacter guillouiae	chromium_A	0	chromium	A
Streptomyces sp. CB01201	chromium_A	0	chromium	A
Pleurotus salmoneostramineus	chromium_A	0	chromium	A
Neonectria punicea	chromium_A	0	chromium	A
Roseburia sp. 40_7	chromium_A	0.0238716	chromium	A
Clostridium sp. AM25-23AC	chromium_A	0.00934104	chromium	A
Clostridium sp. OF03-18AA	chromium_A	0.0269852	chromium	A
Aspergillus candidus	chromium_A	0	chromium	A
Middelhovenomyces tepae	chromium_A	0	chromium	A
Clostridium sp. ATCC BAA-442	chromium_A	0.00830315	chromium	A
Dorea sp. AM58-8	chromium_A	0.0186821	chromium	A
Hungatella sp. UBA4396	chromium_A	0.029061	chromium	A
Bacteroides sp. HPS0048	chromium_A	0	chromium	A
Monosporascus ibericus	chromium_A	0.00103789	chromium	A
Pochonia chlamydosporia	chromium_A	0	chromium	A
Ophioceras dolichostomum	chromium_A	0	chromium	A
Aquanectria penicillioides	chromium_A	0	chromium	A
Clostridium leptum CAG:27	chromium_A	0.0477431	chromium	A
Bacteroides cellulosilyticus CAG:158	chromium_A	0	chromium	A
Barnesiella viscericola	chromium_A	0.00103789	chromium	A
Thermoascus crustaceus	chromium_A	0.00207579	chromium	A
Gomphus sp. MG54	chromium_A	0.00103789	chromium	A
Pseudomonas stutzeri	chromium_A	0.00207579	chromium	A
Halomonas sp.	chromium_A	0.00103789	chromium	A
Helicocarpus griseus	chromium_A	0	chromium	A
Candida dubliniensis	chromium_A	0	chromium	A
Bacteroides fragilis CAG:47	chromium_A	0	chromium	A
Sellimonas intestinalis	chromium_A	0.0145305	chromium	A
Lachnotalea glycerini	chromium_A	0.0103789	chromium	A
Eubacterium plexicaudatum	chromium_A	0.0145305	chromium	A
Eggerthella sp. CAG:298	chromium_A	0.0467052	chromium	A
Streptococcus cristatus	chromium_A	0.0155684	chromium	A
Bacteroides sp. AF36-11BH	chromium_A	0	chromium	A
[Candida] gropengiesseri	chromium_A	0	chromium	A
Trichoderma gamsii	chromium_A	0	chromium	A
Rodentibacter pneumotropicus	chromium_A	0	chromium	A
Thermodesulfobacterium commune	chromium_A	0.00207579	chromium	A
Acidaminococcus sp. HPA0509	chromium_A	0.00103789	chromium	A
Streptococcus gordonii	chromium_A	0.00934104	chromium	A
Clostridium perfringens	chromium_A	0.00415157	chromium	A
Bacteroides sp. AF20-13LB	chromium_A	0	chromium	A
Lachnospiraceae bacterium 28-4	chromium_A	0.0166063	chromium	A
Alistipes sp. 56_sp_Nov_56_25	chromium_A	0	chromium	A
Clostridiales bacterium UBA7739	chromium_A	0.0332126	chromium	A
Emergomyces pasteurianus	chromium_A	0.00103789	chromium	A
Eurotiomycetes sp.	chromium_A	0	chromium	A
Lachnospiraceae bacterium TM07-2AC	chromium_A	0.00311368	chromium	A
Chlorociboria aeruginascens	chromium_A	0	chromium	A
Metschnikowia sp. 00-154.1	chromium_A	0	chromium	A
Penicillium citrinum	chromium_A	0	chromium	A
Zancudomyces culisetae	chromium_A	0	chromium	A
Aspergillus cristatus	chromium_A	0	chromium	A
Aspergillus flavus	chromium_A	0.00103789	chromium	A
Bacteroides sp. AF33-23	chromium_A	0	chromium	A
Eubacterium sp. 3_1_31	chromium_A	0.0435915	chromium	A
Clostridium sp. Marseille-P2415	chromium_A	0.0238716	chromium	A
Lachnoclostridium sp.	chromium_A	0.01972	chromium	A
Neisseria sp. HMSC31F04	chromium_A	0	chromium	A
Fusarium sp. RP-2018a	chromium_A	0	chromium	A
Stereum hirsutum	chromium_A	0.00103789	chromium	A
Ophiostoma ips	chromium_A	0	chromium	A
Actinomyces sp. HMSC035G02	chromium_A	0.00415157	chromium	A
Pleurotus eryngii	chromium_A	0	chromium	A
Oribacterium asaccharolyticum	chromium_A	0.00415157	chromium	A
Streptococcus sp. HMSC067H01	chromium_A	0.00311368	chromium	A
Bacteroides sp. AM30-16	chromium_A	0	chromium	A
Culturomica massiliensis	chromium_A	0	chromium	A
Bacteroides sp. UNK.MGS-13	chromium_A	0	chromium	A
Clostridiales bacterium 41_21_two_genomes	chromium_A	0.0166063	chromium	A
Claviceps purpurea	chromium_A	0.00103789	chromium	A
Clonostachys rosea	chromium_A	0	chromium	A
Hymenoscyphus occultus	chromium_A	0.00103789	chromium	A
Valsa malicola	chromium_A	0	chromium	A
Gymnopilus dilepis	chromium_A	0	chromium	A
Aspergillus carbonarius	chromium_A	0	chromium	A
Hyphopichia homilentoma	chromium_A	0	chromium	A
Eubacterium sp. CAG76_36_125	chromium_A	0.0145305	chromium	A
Blautia sp. Marseille-P2398	chromium_A	0.0103789	chromium	A
Clostridium sp. CAG:411	chromium_A	0.0103789	chromium	A
Cuneatibacter caecimuris	chromium_A	0.0145305	chromium	A
Roseburia sp. CAG:182	chromium_A	0.0155684	chromium	A
Lachnospiraceae bacterium AM25-17	chromium_A	0.0155684	chromium	A
Hungatella sp. UBA5385	chromium_A	0.0249094	chromium	A
Neglecta timonensis	chromium_A	0.0363263	chromium	A
Rhizopus stolonifer	chromium_A	0	chromium	A
Pseudanabaena sp.	chromium_A	0	chromium	A
Fonsecaea erecta	chromium_A	0	chromium	A
Thielaviopsis musarum	chromium_A	0	chromium	A
Corynebacterium riegelii	chromium_A	0	chromium	A
Colletotrichum fioriniae	chromium_A	0	chromium	A
Clostridium sp. SN20	chromium_A	0.0145305	chromium	A
Termitomyces sp. MG148	chromium_A	0.00103789	chromium	A
Metarhizium album	chromium_A	0	chromium	A
Prevotella disiens	chromium_A	0.00103789	chromium	A
Lachnospiraceae bacterium 10-1	chromium_A	0.0114168	chromium	A
Lachnospiraceae bacterium UBA7076	chromium_A	0.00726525	chromium	A
Veillonella parvula	chromium_A	0.00207579	chromium	A
Lachnospiraceae bacterium COE1	chromium_A	0.0114168	chromium	A
Rhynchosporium secalis	chromium_A	0.00103789	chromium	A
Endocalyx cinctus	chromium_A	0	chromium	A
Cupriavidus basilensis	chromium_A	0	chromium	A
Xeromyces bisporus	chromium_A	0	chromium	A
Daldinia eschscholtzii	chromium_A	0	chromium	A
Ralstonia phage RSK1	chromium_A	0	chromium	A
Colletotrichum graminicola	chromium_A	0	chromium	A
Ophiostoma novo-ulmi	chromium_A	0	chromium	A
Lactococcus lactis	chromium_A	0.00518947	chromium	A
Bacteroides plebeius CAG:211	chromium_A	0	chromium	A
Massilioclostridium sp.	chromium_A	0.0166063	chromium	A
Coprococcus sp. HPP0074	chromium_A	0.0155684	chromium	A
Ruminococcus sp.	chromium_A	0.0249094	chromium	A
Legionella waltersii	chromium_A	0	chromium	A
Clostridium sp. CAG:169	chromium_A	0.0238716	chromium	A
Clostridiaceae bacterium AM27-36LB	chromium_A	0.0363263	chromium	A
Clostridiales bacterium 36_14	chromium_A	0.0238716	chromium	A
Diaporthe ampelina	chromium_A	0.00103789	chromium	A
Trichothecium roseum	chromium_A	0	chromium	A
Ogataea methanolica	chromium_A	0	chromium	A
Violaceomyces palustris	chromium_A	0	chromium	A
[Candida] oregonensis	chromium_A	0	chromium	A
Ramularia collo-cygni	chromium_A	0.00103789	chromium	A
Prevotella veroralis	chromium_A	0	chromium	A
Bacteroides sp. D20	chromium_A	0	chromium	A
Tidjanibacter massiliensis	chromium_A	0.00103789	chromium	A
Lachnospiraceae bacterium UBA1766	chromium_A	0.00934104	chromium	A
Dorea sp. OM07-5	chromium_A	0.00934104	chromium	A
Lachnospiraceae bacterium 2_1_58FAA	chromium_A	0.0186821	chromium	A
Eisenbergiella sp. OF01-20	chromium_A	0.0166063	chromium	A
Bacteroides intestinalis CAG:315	chromium_A	0	chromium	A
Lachnoanaerobaculum saburreum	chromium_A	0.0124547	chromium	A
Knoxdaviesia capensis	chromium_A	0.00103789	chromium	A
[Candida] ipomoeae	chromium_A	0	chromium	A
Colletotrichum sublineola	chromium_A	0	chromium	A
Brevundimonas bullata	chromium_A	0	chromium	A
Polytolypa hystricis	chromium_A	0	chromium	A
Melampsora medusae	chromium_A	0	chromium	A
Lachnospiraceae bacterium UBA7272	chromium_A	0.0145305	chromium	A
Bacteroides sp. AR29	chromium_A	0	chromium	A
Alistipes putredinis	chromium_A	0	chromium	A
Streptococcus sp. 400_SSPC	chromium_A	0.029061	chromium	A
Lachnospiraceae bacterium oral taxon 500	chromium_A	0.0134926	chromium	A
Lachnospiraceae bacterium UBA2825	chromium_A	0.0145305	chromium	A
Colletotrichum nymphaeae	chromium_A	0	chromium	A
Fusobacterium sp. HMSC064B12	chromium_A	0	chromium	A
Fusobacterium sp. HMSC064B11	chromium_A	0	chromium	A
Enterococcaceae bacterium UBA3893	chromium_A	0	chromium	A
Dorea formicigenerans CAG:28	chromium_A	0.0176442	chromium	A
Actinobacteria bacterium	chromium_A	0.00207579	chromium	A
Trichoderma asperellum	chromium_A	0	chromium	A
Apophysomyces variabilis	chromium_A	0	chromium	A
Absidia glauca	chromium_A	0	chromium	A
Caldanaerobacter subterraneus	chromium_A	0.00103789	chromium	A
Bacteroides sp. AF25-38AC	chromium_A	0	chromium	A
Dorea sp. AF36-15AT	chromium_A	0.00830315	chromium	A
Streptococcus sp. A12	chromium_A	0.0269852	chromium	A
[Eubacterium] cellulosolvens	chromium_A	0.0103789	chromium	A
Eubacterium sp. 14-2	chromium_A	0.0124547	chromium	A
Bradyrhizobium sp. BTAi1	chromium_A	0	chromium	A
Pseudogymnoascus sp. BL308	chromium_A	0.00207579	chromium	A
Chroogomphus rutilus	chromium_A	0.00103789	chromium	A
Metschnikowia mauinuiana	chromium_A	0	chromium	A
Rhodobiaceae bacterium UBA5957	chromium_A	0	chromium	A
Trichoderma reesei	chromium_A	0	chromium	A
Bretziella fagacearum	chromium_A	0	chromium	A
Cenococcum geophilum	chromium_A	0	chromium	A
Phocea massiliensis	chromium_A	0.0124547	chromium	A
Parabacteroides sp. OF01-14	chromium_A	0	chromium	A
Parabacteroides sp. Marseille-P3668	chromium_A	0	chromium	A
Kytococcus sedentarius	chromium_A	0.00207579	chromium	A
Lachnospiraceae bacterium Choco86	chromium_A	0.0249094	chromium	A
Halorubrum distributum	chromium_A	0.00103789	chromium	A
Streptococcus thermophilus	chromium_A	0.0332126	chromium	A
Lachnoclostridium phytofermentans	chromium_A	0.0103789	chromium	A
Aggregatibacter segnis	chromium_A	0	chromium	A
Roseburia sp. CAG:471	chromium_A	0.0103789	chromium	A
Butyricicoccus sp. AM29-23AC	chromium_A	0.0311368	chromium	A
Choanephora cucurbitarum	chromium_A	0	chromium	A
Metschnikowia sp. 13-106.1	chromium_A	0	chromium	A
Aspergillus sclerotiicarbonarius	chromium_A	0	chromium	A
Chaetothyriales sp. CBS 135597	chromium_A	0	chromium	A
Erwinia sp.	chromium_A	0.00103789	chromium	A
Abiotrophia defectiva	chromium_A	0.0228337	chromium	A
Dorea sp. CAG:105	chromium_A	0.00622736	chromium	A
Gabonibacter massiliensis	chromium_A	0	chromium	A
[Clostridium] aminophilum	chromium_A	0.0103789	chromium	A
Lachnospiraceae bacterium UBA7225	chromium_A	0.0145305	chromium	A
Bacteroides eggerthii CAG:109	chromium_A	0	chromium	A
Lachnotalea sp. AF33-28	chromium_A	0.0217958	chromium	A
Butyricicoccus sp. OF10-2	chromium_A	0.0269852	chromium	A
Cordyceps cicadae	chromium_A	0	chromium	A
Piromyces sp. E2	chromium_A	0.00103789	chromium	A
Gomphus bonarii	chromium_A	0	chromium	A
Tuber umbilicatum	chromium_A	0.00103789	chromium	A
Colletotrichum tofieldiae	chromium_A	0	chromium	A
Melampsora pinitorqua	chromium_A	0	chromium	A
Clostridium sp. AF19-22AC	chromium_A	0.00622736	chromium	A
Hungatella sp. UBA3402	chromium_A	0.0186821	chromium	A
Butyrivibrio proteoclasticus	chromium_A	0.0124547	chromium	A
Blautia sp. TF11-31AT	chromium_A	0.00830315	chromium	A
Acetivibrio ethanolgignens	chromium_A	0.0155684	chromium	A
Dorea sp. 42_8	chromium_A	0.00622736	chromium	A
Calonectria pseudonaviculata	chromium_A	0.00103789	chromium	A
Clostridium sp. AF28-12	chromium_A	0.0217958	chromium	A
Eutypa lata	chromium_A	0	chromium	A
Ascoidea asiatica	chromium_A	0	chromium	A
Cryptococcus neoformans	chromium_A	0.00103789	chromium	A
Bradyrhizobiaceae bacterium	chromium_A	0	chromium	A
Ramaria sp. MG151	chromium_A	0.00103789	chromium	A
Rhodotorula toruloides	chromium_A	0.00103789	chromium	A
Takashimella tepidaria	chromium_A	0	chromium	A
Ceratocystis smalleyi	chromium_A	0	chromium	A
Sarocladium oryzae	chromium_A	0	chromium	A
Brevundimonas diminuta	chromium_A	0	chromium	A
Metschnikowia continentalis	chromium_A	0	chromium	A
Francisellaceae bacterium SYSU WZ-2	chromium_A	0.00103789	chromium	A
Staphylococcus epidermidis	chromium_A	0.00103789	chromium	A
Parabacteroides johnsonii CAG:246	chromium_A	0	chromium	A
Bacteroides faecis CAG:32	chromium_A	0	chromium	A
Butyricimonas faecihominis	chromium_A	0	chromium	A
Streptococcus sp. I-P16	chromium_A	0.0217958	chromium	A
[Clostridium] populeti	chromium_A	0.00830315	chromium	A
Anaerobium acetethylicum	chromium_A	0.00830315	chromium	A
Lachnospiraceae bacterium UBA7199	chromium_A	0.00830315	chromium	A
Treponema sp. UBA4648	chromium_A	0.00622736	chromium	A
Ruminococcus sp. AF31-8BH	chromium_A	0.0217958	chromium	A
Streptococcus suis	chromium_A	0.00726525	chromium	A
Blautia sp. KLE 1732	chromium_A	0.0166063	chromium	A
Aspergillus persii	chromium_A	0.00103789	chromium	A
Streptococcus sp. HPH0090	chromium_A	0.00518947	chromium	A
Mucor circinelloides	chromium_A	0.00103789	chromium	A
Verruconis gallopava	chromium_A	0	chromium	A
Ralstonia sp. 25mfcol4.1	chromium_A	0	chromium	A
Thielaviopsis basicola	chromium_A	0	chromium	A
Chalaropsis thielavioides	chromium_A	0	chromium	A
Knoxdaviesia proteae	chromium_A	0	chromium	A
Tilletia indica	chromium_A	0	chromium	A
Pyrenochaeta sp. DS3sAY3a	chromium_A	0	chromium	A
Venturia pyrina	chromium_A	0	chromium	A
Lepidopterella palustris	chromium_A	0	chromium	A
Pectobacterium carotovorum	chromium_A	0.00103789	chromium	A
Pseudoflavonifractor sp. AF19-9AC	chromium_A	0.0155684	chromium	A
Pantoea sp.	chromium_A	0.00207579	chromium	A
Clostridiaceae bacterium TF01-6	chromium_A	0.00726525	chromium	A
Clostridium sp. OM02-18AC	chromium_A	0.00934104	chromium	A
Fusobacterium russii	chromium_A	0.00103789	chromium	A
Lachnospiraceae bacterium UBA7060	chromium_A	0.00934104	chromium	A
Lachnospiraceae bacterium OF09-6	chromium_A	0.00934104	chromium	A
Veillonella sp. DORA_A_3_16_22	chromium_A	0.00103789	chromium	A
Clostridium sp. AM29-11AC	chromium_A	0.0217958	chromium	A
Clostridium neonatale	chromium_A	0.00415157	chromium	A
CrAssphage sp.	chromium_A	0.00415157	chromium	A
Phascolarctobacterium succinatutens	chromium_A	0.0186821	chromium	A
Clostridium kluyveri	chromium_A	0.00207579	chromium	A
Leucoagaricus sp. SymC.cos	chromium_A	0.00103789	chromium	A
Monilinia polystroma	chromium_A	0	chromium	A
Aspergillus sp. SC-2018a	chromium_A	0	chromium	A
Bacillus obstructivus	chromium_A	0.00103789	chromium	A
Stenotrophomonas maltophilia	chromium_A	0.00103789	chromium	A
Geosmithia flava	chromium_A	0	chromium	A
Ophiognomonia clavigignenti-juglandacearum	chromium_A	0.00103789	chromium	A
Bacteroidales bacterium 45-6	chromium_A	0	chromium	A
Lachnospiraceae bacterium UBA1689	chromium_A	0.0145305	chromium	A
Rothia aeria	chromium_A	0.00311368	chromium	A
Anaerocolumna jejuensis	chromium_A	0.0103789	chromium	A
Hungatella sp. UBA5787	chromium_A	0.0186821	chromium	A
Streptococcus salivarius	chromium_A	0.00726525	chromium	A
Coprococcus sp. CAG:131-related_45_246	chromium_A	0.0228337	chromium	A
Clostridium sp. AM45-5	chromium_A	0.0249094	chromium	A
Intestinimonas butyriciproducens	chromium_A	0.01972	chromium	A
Arthrobotrys oligospora	chromium_A	0.00103789	chromium	A
Roseburia sp. AM59-24XD	chromium_A	0.0145305	chromium	A
Colletotrichum orbiculare	chromium_A	0	chromium	A
Cronartium comandrae	chromium_A	0	chromium	A
Neonectria hederae	chromium_A	0.00103789	chromium	A
Aspergillus niger	chromium_A	0	chromium	A
Ophidiomyces ophiodiicola	chromium_A	0	chromium	A
Tremella mesenterica	chromium_A	0	chromium	A
Lecanicillium fungicola	chromium_A	0	chromium	A
Lichtheimia corymbifera	chromium_A	0.00103789	chromium	A
Exophiala spinifera	chromium_A	0	chromium	A
Rhynchosporium agropyri	chromium_A	0	chromium	A
Cytospora leucostoma	chromium_A	0	chromium	A
Amorphotheca resinae	chromium_A	0.00103789	chromium	A
Streptococcus sp. HMSC062D07	chromium_A	0.00518947	chromium	A
Magnusiomyces tetraspermus	chromium_A	0.00103789	chromium	A
Rosellinia necatrix	chromium_A	0	chromium	A
Clostridium butyricum	chromium_A	0.00518947	chromium	A
Bacteroides sp. Phil13	chromium_A	0	chromium	A
Enterococcus termitis	chromium_A	0	chromium	A
Desulfobacterales bacterium RIFOXYA12_FULL_46_15	chromium_A	0	chromium	A
Faecalicatena orotica	chromium_A	0.00830315	chromium	A
Dorea sp. AF24-7LB	chromium_A	0.00726525	chromium	A
Faecalibacterium sp. UBA1819	chromium_A	0.0238716	chromium	A
Ruminococcaceae bacterium TF06-43	chromium_A	0.0238716	chromium	A
Abiotrophia sp. HMSC24B09	chromium_A	0.0238716	chromium	A
Pseudogymnoascus sp. BL549	chromium_A	0.00103789	chromium	A
Cladosporium sphaerospermum	chromium_A	0.00103789	chromium	A
Sclerotinia sclerotiorum	chromium_A	0	chromium	A
Blastomyces dermatitidis	chromium_A	0.00103789	chromium	A
Lentinula edodes	chromium_A	0	chromium	A
Microtetraspora glauca	chromium_A	0	chromium	A
Metschnikowia sp. 04-218.3	chromium_A	0	chromium	A
Aspergillus ruber	chromium_A	0	chromium	A
Cutaneotrichosporon guehoae	chromium_A	0	chromium	A
Epichloe bromicola	chromium_A	0.00103789	chromium	A
Acanthocystis turfacea Chlorella virus Canal-1	chromium_A	0	chromium	A
Solibacterales bacterium	chromium_A	0.00415157	chromium	A
Cladophialophora carrionii	chromium_A	0	chromium	A
Bacteroides sp. AM27-13	chromium_A	0	chromium	A
Alistipes timonensis	chromium_A	0	chromium	A
Coprobacillus sp. AF15-30	chromium_A	0.0186821	chromium	A
Lachnospiraceae bacterium XBD2001	chromium_A	0.00830315	chromium	A
Lachnospiraceae bacterium UBA3273	chromium_A	0.0114168	chromium	A
Ruminococcus flavefaciens	chromium_A	0.0145305	chromium	A
Ceratocystis harringtonii	chromium_A	0.00207579	chromium	A
Pseudoflavonifractor sp. Marseille-P3106	chromium_A	0.01972	chromium	A
Acidimicrobiaceae bacterium	chromium_A	0.00415157	chromium	A
Martiniozyma abiesophila	chromium_A	0	chromium	A
Colletotrichum sp. JS-367	chromium_A	0.00103789	chromium	A
[Candida] arabinofermentans	chromium_A	0.00103789	chromium	A
Hirsutella rhossiliensis	chromium_A	0.00103789	chromium	A
Actinomyces sp. oral taxon 171	chromium_A	0	chromium	A
Colletotrichum orchidophilum	chromium_A	0	chromium	A
Schizosaccharomyces cryophilus	chromium_A	0.00103789	chromium	A
Xanthomonas euvesicatoria	chromium_A	0	chromium	A
Aspergillus taichungensis	chromium_A	0	chromium	A
Solicoccozyma terricola	chromium_A	0	chromium	A
Mucor irregularis	chromium_A	0	chromium	A
[Candida] vaccinii	chromium_A	0	chromium	A
Coprinus comatus	chromium_A	0	chromium	A
Cyberlindnera petersonii	chromium_A	0	chromium	A
Gaeumannomyces tritici	chromium_A	0	chromium	A
Raffaelea sulphurea	chromium_A	0	chromium	A
Leclercia adecarboxylata	chromium_A	0.00103789	chromium	A
Flavobacteriaceae bacterium	chromium_A	0.00103789	chromium	A
Candidatus Saccharibacteria bacterium	chromium_A	0.00103789	chromium	A
Verrucomicrobiales bacterium	chromium_A	0.00207579	chromium	A
Bacteroides sp. AM16-24	chromium_A	0	chromium	A
Bacteroidales bacterium H1	chromium_A	0	chromium	A
Lactobacillus helveticus	chromium_A	0.00103789	chromium	A
Sulfurovum sp. UBA1140	chromium_A	0	chromium	A
Oribacterium parvum	chromium_A	0.00415157	chromium	A
Erysipelatoclostridium ramosum	chromium_A	0.0186821	chromium	A
Lachnoclostridium sp. YL32	chromium_A	0.00415157	chromium	A
Butyricicoccus sp. AM32-19	chromium_A	0.0259473	chromium	A
Dorea longicatena CAG:42	chromium_A	0.0155684	chromium	A
Monosporascus sp. CRB-8-3	chromium_A	0.00103789	chromium	A
Blautia sp. SF-50	chromium_A	0.0124547	chromium	A
Sodiomyces alkalinus	chromium_A	0.00103789	chromium	A
Ophiostoma piceae	chromium_A	0.00103789	chromium	A
Vibrio hyugaensis	chromium_A	0	chromium	A
Escovopsis sp. TC	chromium_A	0	chromium	A
Zygoascus ofunaensis	chromium_A	0	chromium	A
Paracoccidioides brasiliensis	chromium_A	0	chromium	A
Fusarium praegraminearum	chromium_A	0	chromium	A
Fusarium avenaceum	chromium_A	0	chromium	A
Colletotrichum incanum	chromium_A	0	chromium	A
Leptosphaeria maculans	chromium_A	0	chromium	A
Cutibacterium acnes	chromium_A	0	chromium	A
Blastomyces sp. MA-2018	chromium_A	0.00103789	chromium	A
Cryomorphaceae bacterium	chromium_A	0.00103789	chromium	A
Parastagonospora nodorum	chromium_A	0	chromium	A
Listeria monocytogenes	chromium_A	0.00311368	chromium	A
Gliomastix tumulicola	chromium_A	0	chromium	A
Bacteroides sp. AM32-11AC	chromium_A	0	chromium	A
Cronobacter dublinensis	chromium_A	0.00103789	chromium	A
Chloroflexi bacterium	chromium_A	0.00207579	chromium	A
[Clostridium] sphenoides	chromium_A	0.00311368	chromium	A
Parabacteroides sp. AF14-59	chromium_A	0	chromium	A
Alistipes sp. 56_11	chromium_A	0	chromium	A
Gabonia massiliensis	chromium_A	0	chromium	A
Bacteroidales bacterium H7	chromium_A	0	chromium	A
[Clostridium] polysaccharolyticum	chromium_A	0.00622736	chromium	A
Gemella morbillorum	chromium_A	0.00726525	chromium	A
Ruminococcus sp. AF14-10	chromium_A	0.0155684	chromium	A
Faecalibacterium sp. AF28-13AC	chromium_A	0.0238716	chromium	A
Clostridia bacterium	chromium_A	0.0114168	chromium	A
uncultured Coprococcus sp.	chromium_A	0.0114168	chromium	A
Coprobacillus sp. AM28-15LB	chromium_A	0.0207579	chromium	A
Lachnospira sp. UBA5912	chromium_A	0.0207579	chromium	A
Diaporthe helianthi	chromium_A	0.00103789	chromium	A
[Candida] ponderosae	chromium_A	0.00103789	chromium	A
Aureobasidium melanogenum	chromium_A	0	chromium	A
Cadophora sp. DSE1049	chromium_A	0	chromium	A
Schizophyllum commune	chromium_A	0.00103789	chromium	A
Capniomyces stellatus	chromium_A	0.00103789	chromium	A
Ceratocystis albifundus	chromium_A	0	chromium	A
fungal sp. ARF18	chromium_A	0	chromium	A
Candida tropicalis	chromium_A	0	chromium	A
Raffaelea ambrosiae	chromium_A	0	chromium	A
Colletotrichum godetiae	chromium_A	0	chromium	A
Kazachstania saulgeensis	chromium_A	0	chromium	A
Scedosporium aurantiacum	chromium_A	0	chromium	A
Alphaproteobacteria bacterium	chromium_A	0.00311368	chromium	A
Testicularia cyperi	chromium_A	0	chromium	A
Chlorencoelia torta	chromium_A	0	chromium	A
Saccharomyces cerevisiae	chromium_A	0	chromium	A
Parasitella parasitica	chromium_A	0	chromium	A
Bacteroides graminisolvens	chromium_A	0	chromium	A
Dialister pneumosintes	chromium_A	0.00622736	chromium	A
Butyrivibrio sp. CAG:318	chromium_A	0.00622736	chromium	A
Lachnospiraceae bacterium UBA3282	chromium_A	0.00934104	chromium	A
Dorea sp. AM10-31	chromium_A	0.0114168	chromium	A
Lachnospiraceae bacterium UBA7160	chromium_A	0.0124547	chromium	A
Streptococcus sp. HMSC071D03	chromium_A	0.00207579	chromium	A
Blautia sp. OF03-15BH	chromium_A	0.0114168	chromium	A
Fusarium equiseti	chromium_A	0.00103789	chromium	A
Methanosarcina mazei	chromium_A	0	chromium	A
Fusarium sp. JS1030	chromium_A	0	chromium	A
Lodderomyces elongisporus	chromium_A	0	chromium	A
Fusarium mangiferae	chromium_A	0	chromium	A
Ploettnerulaceae sp. D365	chromium_A	0	chromium	A
Colletotrichum lentis	chromium_A	0	chromium	A
Xylaria grammica	chromium_A	0	chromium	A
Pyronema omphalodes	chromium_A	0	chromium	A
[Clostridium] dakarense	chromium_A	0.00207579	chromium	A
Shewanella decolorationis	chromium_A	0	chromium	A
Xenorhabdus bovienii	chromium_A	0	chromium	A
Wolbachia sp.	chromium_A	0	chromium	A
Clostridium sp. AF20-7	chromium_A	0.0134926	chromium	A
Cronobacter sakazakii	chromium_A	0.00311368	chromium	A
Clostridiales bacterium KLE1615	chromium_A	0.0103789	chromium	A
Butyricimonas sp. Marseille-P2440	chromium_A	0	chromium	A
Bacteroides sp. AF25-18	chromium_A	0	chromium	A
Taiwanofungus camphoratus	chromium_A	0	chromium	A
Endozoicomonas numazuensis	chromium_A	0	chromium	A
Neisseria sp. HMSC065C04	chromium_A	0	chromium	A
Lachnospiraceae bacterium XBB1006	chromium_A	0.00622736	chromium	A
Murdochiella vaginalis	chromium_A	0.00622736	chromium	A
Streptococcus sp. F0442	chromium_A	0.00934104	chromium	A
Dorea sp. OM02-2LB	chromium_A	0.0124547	chromium	A
Lachnospiraceae bacterium UBA7093	chromium_A	0.00934104	chromium	A
Lachnospiraceae bacterium Zagget13	chromium_A	0.0114168	chromium	A
Clostridium sp. CAG:510	chromium_A	0.0166063	chromium	A
Anaeromassilibacillus sp. Marseille-P3371	chromium_A	0.0155684	chromium	A
Clostridiaceae bacterium	chromium_A	0.00934104	chromium	A
Butyricicoccus sp. AF24-19AC	chromium_A	0.0207579	chromium	A
Pseudogymnoascus destructans	chromium_A	0	chromium	A
Fusarium proliferatum	chromium_A	0	chromium	A
Mucor ambiguus	chromium_A	0	chromium	A
Melampsora aecidioides	chromium_A	0	chromium	A
Ophiocordyceps polyrhachis-furcata	chromium_A	0	chromium	A
Cantharellus cinnabarinus	chromium_A	0	chromium	A
Microbacterium luticocti	chromium_A	0	chromium	A
Pyrenophora teres	chromium_A	0	chromium	A
Aspergillus fumigatus	chromium_A	0.00207579	chromium	A
Brachybacterium muris	chromium_A	0	chromium	A
Stenotrophomonas sp.	chromium_A	0.00207579	chromium	A
Bacteroides sp. AF39-16AC	chromium_A	0	chromium	A
Bacteroides sp. CAG:875	chromium_A	0	chromium	A
Bacteroides massiliensis	chromium_A	0	chromium	A
Bacteroides sp. UBA7052	chromium_A	0	chromium	A
Prevotella ruminicola	chromium_A	0	chromium	A
Prevotella stercorea	chromium_A	0	chromium	A
Barnesiella intestinihominis	chromium_A	0	chromium	A
Alistipes sp. AL-1	chromium_A	0	chromium	A
Zygosaccharomyces bailii	chromium_A	0	chromium	A
Enterococcus durans	chromium_A	0	chromium	A
Eubacterium sp. UBA7134	chromium_A	0.00311368	chromium	A
Lachnoclostridium sp. UBA5725	chromium_A	0.00726525	chromium	A
Streptococcus sp. HMSC056C01	chromium_A	0.00207579	chromium	A
Enorma massiliensis	chromium_A	0.0134926	chromium	A
Coprococcus sp. 43_8	chromium_A	0.0166063	chromium	A
Eubacterium sp. UBA2086	chromium_A	0.0249094	chromium	A
Diaporthe longicolla	chromium_A	0.00103789	chromium	A
Aspergillus terreus	chromium_A	0.00103789	chromium	A
Verrucomicrobia bacterium	chromium_A	0.00311368	chromium	A
Erysiphe pulchra	chromium_A	0.00103789	chromium	A
Hawksworthiomyces lignivorus	chromium_A	0.00103789	chromium	A
Endoconidiophora polonica	chromium_A	0	chromium	A
Comamonadaceae bacterium	chromium_A	0.00103789	chromium	A
Panaeolus cyanescens	chromium_A	0	chromium	A
Ambrosiozyma vanderkliftii	chromium_A	0	chromium	A
Cupriavidus sp. SK-3	chromium_A	0	chromium	A
Coccidioides posadasii	chromium_A	0	chromium	A
Laccaria bicolor	chromium_A	0	chromium	A
Stenocarpella maydis	chromium_A	0	chromium	A
Endocronartium harknessii	chromium_A	0	chromium	A
Clostridium sp. CAG:81	chromium_A	0.00415157	chromium	A
Pseudogymnoascus sp. 23342-1-I1	chromium_A	0	chromium	A
Metschnikowia sp. 01-655c1	chromium_A	0	chromium	A
Streptococcus canis	chromium_A	0.00103789	chromium	A
Hymenotorrendiella dingleyae	chromium_A	0	chromium	A
Capronia epimyces	chromium_A	0	chromium	A
Ilyonectria destructans	chromium_A	0	chromium	A
Neisseria meningitidis	chromium_A	0	chromium	A
Bacteroidales bacterium Phil6	chromium_A	0	chromium	A
Granulicatella adiacens	chromium_A	0.00415157	chromium	A
Lachnospiraceae bacterium 9_1_43BFAA	chromium_A	0.00518947	chromium	A
Clostridium sp. CAG:590	chromium_A	0.00622736	chromium	A
Anaerocolumna xylanovorans	chromium_A	0.00830315	chromium	A
Clostridiales bacterium CHKCI001	chromium_A	0.0134926	chromium	A
Ruminococcus bromii	chromium_A	0.0207579	chromium	A
Firmicutes bacterium CAG:94	chromium_A	0.0217958	chromium	A
Harryflintia acetispora	chromium_A	0.0186821	chromium	A
Subdoligranulum sp. AM23-21AC	chromium_A	0.0217958	chromium	A
Clostridium beijerinckii	chromium_A	0.00518947	chromium	A
uncultured Faecalibacterium sp.	chromium_A	0.0186821	chromium	A
Pseudogymnoascus pannorum	chromium_A	0	chromium	A
Smittium simulii	chromium_A	0.00103789	chromium	A
Rhizophlyctis rosea	chromium_A	0	chromium	A
Cutaneotrichosporon cutaneum	chromium_A	0	chromium	A
Planctomycetaceae bacterium	chromium_A	0.00103789	chromium	A
Tricholoma bakamatsutake	chromium_A	0.00103789	chromium	A
Anaplasma phagocytophilum	chromium_A	0	chromium	A
Rhodobacter sp.	chromium_A	0	chromium	A
Talaromyces islandicus	chromium_A	0	chromium	A
Ustilaginoidea virens	chromium_A	0	chromium	A
Ceraceosorus bombacis	chromium_A	0	chromium	A
Botryobasidium botryosum	chromium_A	0	chromium	A
Pleurotus ostreatus	chromium_A	0	chromium	A
Pseudocercospora fijiensis	chromium_A	0	chromium	A
Corinectria fuckeliana	chromium_A	0	chromium	A
Xanthomonas translucens	chromium_A	0	chromium	A
Pichia kudriavzevii	chromium_A	0	chromium	A
Parabacteroides sp. AM18-12LB	chromium_A	0	chromium	A
Desulfotomaculum sp. OF05-3	chromium_A	0.00415157	chromium	A
Lachnospiraceae bacterium UBA4631	chromium_A	0.00622736	chromium	A
Catonella morbi	chromium_A	0.00934104	chromium	A
Lachnospiraceae bacterium A4	chromium_A	0.0114168	chromium	A
Lachnospiraceae bacterium TF09-5	chromium_A	0.00311368	chromium	A
Lachnobacterium bovis	chromium_A	0.00518947	chromium	A
Butyrivibrio fibrisolvens	chromium_A	0.00726525	chromium	A
Eubacterium sp. CAG:38	chromium_A	0.00830315	chromium	A
Monosporascus sp. mg162	chromium_A	0.00103789	chromium	A
Calonectria leucothoes	chromium_A	0.00103789	chromium	A
Aspergillus brasiliensis	chromium_A	0.00103789	chromium	A
Clostridium tagluense	chromium_A	0.00311368	chromium	A
Calonectria pseudoreteaudii	chromium_A	0.00103789	chromium	A
Megacollybia marginata	chromium_A	0	chromium	A
Golubevia pallescens	chromium_A	0	chromium	A
Corynespora cassiicola	chromium_A	0.00103789	chromium	A
Sporothrix insectorum	chromium_A	0.00103789	chromium	A
Vanderwaltozyma polyspora	chromium_A	0	chromium	A
Enterobacteriaceae bacterium	chromium_A	0	chromium	A
Termitomyces sp. MG16	chromium_A	0	chromium	A
Syntrophaceae bacterium UBA5744	chromium_A	0	chromium	A
Calonectria naviculata	chromium_A	0	chromium	A
Streptomyces hyalinus	chromium_A	0	chromium	A
Trichoderma hamatum	chromium_A	0	chromium	A
Sporothrix globosa	chromium_A	0	chromium	A
blood disease bacterium A2-HR MARDI	chromium_A	0	chromium	A
Lysobacter enzymogenes	chromium_A	0	chromium	A
Pseudobutyrivibrio sp. 49	chromium_A	0.00415157	chromium	A
Lachnospiraceae bacterium OF11-28	chromium_A	0.00518947	chromium	A
Ruminococcus sp. TF11-2AC	chromium_A	0.00103789	chromium	A
Parabacteroides sp. AF39-10AC	chromium_A	0	chromium	A
Bacteroides sp. Marseille-P3684	chromium_A	0	chromium	A
Porphyromonas sp. 31_2	chromium_A	0	chromium	A
Prevotella buccalis	chromium_A	0	chromium	A
[Haemophilus] ducreyi	chromium_A	0	chromium	A
Lactobacillus rhamnosus	chromium_A	0	chromium	A
Enterococcus sp. HSIEG1	chromium_A	0	chromium	A
Xylanimonas cellulosilytica	chromium_A	0.00207579	chromium	A
Lachnospiraceae bacterium V9D3004	chromium_A	0.00518947	chromium	A
Anaerosporobacter mobilis	chromium_A	0.00518947	chromium	A
Coprococcus sp. AF27-8	chromium_A	0.00518947	chromium	A
Ruminococcus sp. AF31-14BH	chromium_A	0.00830315	chromium	A
Lachnospiraceae bacterium UBA5895	chromium_A	0.00830315	chromium	A
Candidatus Saccharibacteria bacterium TM7_ANC_38.39_G1_1	chromium_A	0.00830315	chromium	A
Ruminococcaceae bacterium Marseille-P2935	chromium_A	0.00934104	chromium	A
Eubacteriaceae bacterium CHKCI004	chromium_A	0.0114168	chromium	A
Roseburia sp. CAG:309	chromium_A	0.00415157	chromium	A
Ruminococcus sp. AF20-12LB	chromium_A	0.00518947	chromium	A
Hungatella effluvii	chromium_A	0.00934104	chromium	A
Roseburia sp. AF42-8	chromium_A	0.0114168	chromium	A
Ruminococcus sp. AF12-5	chromium_A	0.0134926	chromium	A
Ruminococcus sp. AF32-2AC	chromium_A	0.0166063	chromium	A
Pseudomonas fluorescens	chromium_A	0.00207579	chromium	A
Dactylellina haptotyla	chromium_A	0.00103789	chromium	A
Acidobacteriaceae bacterium	chromium_A	0.00415157	chromium	A
Neonectria ditissima	chromium_A	0.00103789	chromium	A
Fibularhizoctonia sp. CBS 109695	chromium_A	0.00103789	chromium	A
Ophiocordyceps sp. 'camponoti-leonardi'	chromium_A	0	chromium	A
Streptococcus pyogenes	chromium_A	0.00311368	chromium	A
Termitomyces heimii	chromium_A	0.00103789	chromium	A
Ralstonia sp. JGI 0001001-B07	chromium_A	0	chromium	A
Venturia asperata	chromium_A	0	chromium	A
Exidia glandulosa	chromium_A	0	chromium	A
Colletotrichum simmondsii	chromium_A	0	chromium	A
Aspergillus vadensis	chromium_A	0	chromium	A
Hyaloscypha variabilis	chromium_A	0	chromium	A
Drechmeria coniospora	chromium_A	0	chromium	A
Ophiocordyceps sinensis	chromium_A	0	chromium	A
Ophiocordyceps australis	chromium_A	0	chromium	A
Cordyceps confragosa	chromium_A	0	chromium	A
Endoconidiophora laricicola	chromium_A	0	chromium	A
Stropharia rugosoannulata	chromium_A	0	chromium	A
Raffaelea arxii	chromium_A	0	chromium	A
Cupriavidus necator	chromium_A	0	chromium	A
Marssonina coronariae	chromium_A	0	chromium	A
Oidiodendron maius	chromium_A	0	chromium	A
Psilocybe cyanescens	chromium_A	0	chromium	A
Sulfitobacter sp.	chromium_A	0	chromium	A
Pyrenophora tritici-repentis	chromium_A	0	chromium	A
Anncaliia algerae	chromium_A	0	chromium	A
Lactobacillus salivarius	chromium_A	0.00103789	chromium	A
Helicobacter pylori	chromium_A	0.00103789	chromium	A
Clostridium baratii	chromium_A	0.00207579	chromium	A
Blautia massiliensis	chromium_A	0.00311368	chromium	A
Streptomyces rimosus	chromium_A	0.00103789	chromium	A
Culturomica sp.	chromium_A	0	chromium	A
Acidaminococcus intestini CAG:325	chromium_A	0	chromium	A
Bacteroides sp. AM51-7	chromium_A	0	chromium	A
Haemophilus parahaemolyticus	chromium_A	0	chromium	A
Eubacterium sp. UBA5416	chromium_A	0.00415157	chromium	A
Lachnospiraceae bacterium UBA1712	chromium_A	0.00518947	chromium	A
Lachnospiraceae bacterium UBA6403	chromium_A	0.00622736	chromium	A
Megasphaera elsdenii	chromium_A	0.00415157	chromium	A
Dorea sp. AM13-35	chromium_A	0.00518947	chromium	A
Lachnoclostridium sp. UBA5890	chromium_A	0.00622736	chromium	A
Tyzzerella sp. UBA649	chromium_A	0.00518947	chromium	A
Lachnospiraceae bacterium AC2014	chromium_A	0.00830315	chromium	A
Lachnospiraceae bacterium Zagget2	chromium_A	0.0103789	chromium	A
Faecalitalea sp. Marseille-P3755	chromium_A	0.0145305	chromium	A
Lachnospiraceae bacterium UBA7589	chromium_A	0.00622736	chromium	A
Clostridiales bacterium AM23-16LB	chromium_A	0.0176442	chromium	A
Coprococcus eutactus	chromium_A	0.0145305	chromium	A
Clostridium sp. TF08-15	chromium_A	0.0155684	chromium	A
Terrisporobacter glycolicus	chromium_A	0.00415157	chromium	A
Roseburia sp. AM23-20	chromium_A	0.00518947	chromium	A
Kazachstania yakushimaensis	chromium_A	0.00103789	chromium	A
Verticillium nubilum	chromium_A	0.00103789	chromium	A
Kazachstania solicola	chromium_A	0.00103789	chromium	A
Synergistaceae bacterium	chromium_A	0.00103789	chromium	A
Cladophialophora yegresii	chromium_A	0	chromium	A
Graphilbum fragrans	chromium_A	0.00103789	chromium	A
Penicillium paneum	chromium_A	0.00103789	chromium	A
Chromobacterium sp. Panama	chromium_A	0	chromium	A
Cupriavidus pauculus	chromium_A	0	chromium	A
Albophoma yamanashiensis	chromium_A	0	chromium	A
Pichia heedii	chromium_A	0	chromium	A
Microcyclosporella mali	chromium_A	0	chromium	A
Chrysoporthe deuterocubensis	chromium_A	0	chromium	A
Cryptococcus gattii VGI	chromium_A	0	chromium	A
Termitomyces sp. J132	chromium_A	0	chromium	A
Paxillus rubicundulus	chromium_A	0	chromium	A
Pseudocercospora musae	chromium_A	0	chromium	A
Pseudogymnoascus sp. WSF 3629	chromium_A	0	chromium	A
Apiotrichum veenhuisii	chromium_A	0	chromium	A
Sphaerulina populicola	chromium_A	0	chromium	A
Ascocoryne sarcoides	chromium_A	0	chromium	A
Mycolicibacterium fortuitum	chromium_A	0	chromium	A
Pyricularia grisea	chromium_A	0	chromium	A
Tricholoma saponaceum	chromium_A	0.00103789	chromium	A
uncultured Lachnospira sp.	chromium_A	0.00518947	chromium	A
Bacteroides sp. CAG:598	chromium_A	0	chromium	A
Eubacteriaceae bacterium	chromium_A	0.00311368	chromium	A
Enterococcus cecorum	chromium_A	0.00207579	chromium	A
Muribaculaceae bacterium Isolate-013 (NCI)	chromium_A	0	chromium	A
Prevotellaceae bacterium	chromium_A	0.00103789	chromium	A
Bacteroides sp. CAG:927	chromium_A	0	chromium	A
Prevotella denticola	chromium_A	0	chromium	A
Paraburkholderia piptadeniae	chromium_A	0	chromium	A
Actinobacillus ureae	chromium_A	0	chromium	A
Enterococcus sp. HMSC073E09	chromium_A	0	chromium	A
Citrobacter freundii	chromium_A	0	chromium	A
Lachnoclostridium sp. UBA7097	chromium_A	0.00622736	chromium	A
Ruminococcus sp. OM08-7	chromium_A	0.00415157	chromium	A
Anaerocolumna aminovalerica	chromium_A	0.00622736	chromium	A
Anaeromassilibacillus senegalensis	chromium_A	0.0114168	chromium	A
Veillonella sp. AF42-16	chromium_A	0	chromium	A
Lachnospiraceae bacterium OM04-12BH	chromium_A	0.00934104	chromium	A
Selenomonas ruminantium	chromium_A	0.0103789	chromium	A
Clostridium paraputrificum	chromium_A	0.00415157	chromium	A
Clostridium sp. AM16-23	chromium_A	0.00415157	chromium	A
Anaerostipes caccae	chromium_A	0.00311368	chromium	A
Blautia sp. AM42-2	chromium_A	0.00622736	chromium	A
Lachnum nothofagi	chromium_A	0.00103789	chromium	A
Fusarium pseudograminearum	chromium_A	0	chromium	A
Schizopora paradoxa	chromium_A	0.00103789	chromium	A
Phialocephala sp. D728	chromium_A	0	chromium	A
Aspergillus indologenus	chromium_A	0	chromium	A
Cerataphis brasiliensis yeast-like symbiont	chromium_A	0.00103789	chromium	A
Blastomonas sp. UPD001	chromium_A	0	chromium	A
Ruminococcus sp. OM02-16LB	chromium_A	0.00415157	chromium	A
Neoboletus magnificus	chromium_A	0	chromium	A
Yarrowia lipolytica	chromium_A	0	chromium	A
Exophiala mesophila	chromium_A	0	chromium	A
Penicillium paxilli	chromium_A	0	chromium	A
Curvularia sp. IFB-Z10	chromium_A	0	chromium	A
[Nectria] haematococca	chromium_A	0	chromium	A
Fusarium venenatum	chromium_A	0	chromium	A
Neurospora tetrasperma	chromium_A	0	chromium	A
Leptographium procerum	chromium_A	0	chromium	A
Magnaporthiopsis rhizophila	chromium_A	0	chromium	A
Metschnikowia cubensis	chromium_A	0	chromium	A
Tricholoma sp. MG77	chromium_A	0.00103789	chromium	A
Pestalotiopsis fici	chromium_A	0	chromium	A
Alteromonas mediterranea	chromium_A	0.00103789	chromium	A
Oscillibacter sp. CAG:155	chromium_A	0.00934104	chromium	A
Oscillibacter sp. 1-3	chromium_A	0.00622736	chromium	A
Odoribacter sp. AF21-41	chromium_A	0	chromium	A
Salmonella phage alphaalpha	chromium_A	0	chromium	A
Eubacterium oxidoreducens	chromium_A	0.00415157	chromium	A
Lachnospiraceae bacterium G11	chromium_A	0.00622736	chromium	A
Streptococcus sp. AM28-20	chromium_A	0.0134926	chromium	A
Herbinix luporum	chromium_A	0.00518947	chromium	A
Ruminococcus sp. OM07-7	chromium_A	0.00726525	chromium	A
[Clostridium] cocleatum	chromium_A	0.0124547	chromium	A
Firmicutes bacterium CAG:534	chromium_A	0.00622736	chromium	A
Lachnospira sp. UBA2821	chromium_A	0.00830315	chromium	A
Erysipelotrichaceae bacterium 6_1_45	chromium_A	0.00830315	chromium	A
Veillonella sp. AM51-8BH	chromium_A	0	chromium	A
Clostridium sp. CAG:253	chromium_A	0.00518947	chromium	A
Wickerhamomyces sp. NRRL YB-2243	chromium_A	0.00207579	chromium	A
Bacillus toyonensis	chromium_A	0.00207579	chromium	A
Amauroascus niger	chromium_A	0.00103789	chromium	A
Eisenbergiella tayi	chromium_A	0.00518947	chromium	A
Roseburia sp. OF03-24	chromium_A	0.00726525	chromium	A
Faecalibacterium sp. AF27-11BH	chromium_A	0.0145305	chromium	A
Ruminococcus sp. OF02-6	chromium_A	0.0114168	chromium	A
Merdibacter massiliensis	chromium_A	0.0124547	chromium	A
Nakazawaea holstii	chromium_A	0.00103789	chromium	A
Parabacteroides sp. CAG:409	chromium_A	0.00103789	chromium	A
Ogataea nitratoaversa	chromium_A	0.00103789	chromium	A
Evernia prunastri	chromium_A	0	chromium	A
Solicoccozyma phenolicus	chromium_A	0	chromium	A
Pachysolen tannophilus	chromium_A	0.00103789	chromium	A
Kazachstania unispora	chromium_A	0.00103789	chromium	A
Oidium heveae	chromium_A	0.00103789	chromium	A
Nakataea oryzae	chromium_A	0.00103789	chromium	A
Proliferodiscus dingleyae	chromium_A	0	chromium	A
[Candida] glabrata	chromium_A	0	chromium	A
Pichia fermentans	chromium_A	0	chromium	A
Cladosporium cladosporioides	chromium_A	0	chromium	A
Annulohypoxylon stygium	chromium_A	0	chromium	A
Burkholderia cenocepacia	chromium_A	0	chromium	A
Ramaria cf. rubripermanens	chromium_A	0	chromium	A
Cupriavidus pinatubonensis	chromium_A	0	chromium	A
Scedosporium apiospermum	chromium_A	0	chromium	A
Neurospora sublineolata	chromium_A	0	chromium	A
Grosmannia clavigera	chromium_A	0	chromium	A
Kretzschmaria deusta	chromium_A	0	chromium	A
Aspergillus sp. SS-2018a	chromium_A	0	chromium	A
Paracoccidioides lutzii	chromium_A	0	chromium	A
Bipolaris victoriae	chromium_A	0	chromium	A
Apiotrichum gamsii	chromium_A	0	chromium	A
Tolypocladium ophioglossoides	chromium_A	0	chromium	A
Ambrosiozyma pseudovanderkliftii	chromium_A	0	chromium	A
Aspergillus sydowii	chromium_A	0	chromium	A
Aspergillus homomorphus	chromium_A	0	chromium	A
Aspergillus saccharolyticus	chromium_A	0	chromium	A
Basipetospora chlamydospora	chromium_A	0	chromium	A
Kazachstania taianensis	chromium_A	0	chromium	A
Microbotryum lychnidis-dioicae	chromium_A	0	chromium	A
Parabacteroides sp. AF17-28	chromium_A	0	chromium	A
Odoribacter sp. 43_10	chromium_A	0.00103789	chromium	A
Alistipes sp. Marseille-P2431	chromium_A	0	chromium	A
Prevotella oralis	chromium_A	0	chromium	A
Neisseria perflava	chromium_A	0	chromium	A
Anaerostipes sp. AF04-45	chromium_A	0.00207579	chromium	A
Streptococcus sp. HMSC072G04	chromium_A	0.00311368	chromium	A
Lachnospira sp. UBA4285	chromium_A	0.00415157	chromium	A
Lachnospiraceae bacterium UBA7110	chromium_A	0.00518947	chromium	A
Parvimonas micra	chromium_A	0.00518947	chromium	A
Ruminococcaceae bacterium UBA3903	chromium_A	0.00830315	chromium	A
Clostridium sp. SY8519	chromium_A	0.00518947	chromium	A
Dolosigranulum pigrum	chromium_A	0.00207579	chromium	A
Firmicutes bacterium AM41-5BH	chromium_A	0.00415157	chromium	A
Pseudobutyrivibrio sp. MD2005	chromium_A	0.00518947	chromium	A
Megasphaera sp. AM44-1BH	chromium_A	0.00518947	chromium	A
Pseudobutyrivibrio ruminis	chromium_A	0.00622736	chromium	A
Eubacterium ruminantium	chromium_A	0.00311368	chromium	A
Faecalibacterium sp. OM04-11BH	chromium_A	0.0155684	chromium	A
Candidatus Stoquefichus sp. KLE1796	chromium_A	0.0114168	chromium	A
Clostridium cochlearium	chromium_A	0.00103789	chromium	A
Ruminococcaceae bacterium AM07-15	chromium_A	0.0114168	chromium	A
Starmerella apicola	chromium_A	0	chromium	A
Xylaria sp. JS573	chromium_A	0.00103789	chromium	A
Gymnopus luxurians	chromium_A	0.00103789	chromium	A
Bacillus megaterium	chromium_A	0.00103789	chromium	A
Bipolaris sorokiniana	chromium_A	0	chromium	A
Metschnikowia cerradonensis	chromium_A	0	chromium	A
Cantharellus appalachiensis	chromium_A	0.00103789	chromium	A
Kluyveromyces marxianus	chromium_A	0	chromium	A
Paramyrothecium roridum	chromium_A	0.00103789	chromium	A
Fusarium verticillioides	chromium_A	0.00103789	chromium	A
Corynebacterium diphtheriae	chromium_A	0	chromium	A
Burkholderia gladioli	chromium_A	0	chromium	A
Lichtheimia ramosa	chromium_A	0	chromium	A
Dimargaris cristalligena	chromium_A	0	chromium	A
Magnusiomyces clavatus	chromium_A	0	chromium	A
Fonsecaea nubica	chromium_A	0	chromium	A
Talaromyces piceae	chromium_A	0	chromium	A
Blastomyces gilchristii	chromium_A	0	chromium	A
Neoscytalidium dimidiatum	chromium_A	0	chromium	A
Bipolaris oryzae	chromium_A	0	chromium	A
Coleophoma crateriformis	chromium_A	0	chromium	A
Pseudonectria buxi	chromium_A	0	chromium	A
Lecanicillium psalliotae	chromium_A	0	chromium	A
Verticillium isaacii	chromium_A	0	chromium	A
Chaetomium globosum	chromium_A	0	chromium	A
Cryptococcus sp. JCM 24511	chromium_A	0	chromium	A
Hymenopellis chiangmaiae	chromium_A	0	chromium	A
Neoboletus brunneissimus	chromium_A	0	chromium	A
Melampsora allii-populina	chromium_A	0	chromium	A
Zoophagus insidians	chromium_A	0	chromium	A
Fusarium poae	chromium_A	0	chromium	A
Lecanosticta acicola	chromium_A	0	chromium	A
Ascobolus immersus	chromium_A	0	chromium	A
Pyrenochaeta sp. UM 256	chromium_A	0	chromium	A
Zymoseptoria pseudotritici	chromium_A	0	chromium	A
Oidium neolycopersici	chromium_A	0	chromium	A
Bradyrhizobiaceae bacterium PARB1	chromium_A	0	chromium	A
Blautia sp. AF19-1	chromium_A	0.00934104	chromium	A
Anaerotruncus sp. AF02-27	chromium_A	0.00934104	chromium	A
Clostridium sp. 7_3_54FAA	chromium_A	0.00207579	chromium	A
Clostridium sp. AF34-10BH	chromium_A	0.00207579	chromium	A
Bacteroides sp. AM07-16	chromium_A	0	chromium	A
Alistipes sp. Zagget8	chromium_A	0	chromium	A
Bifidobacterium longum	chromium_A	0.00207579	chromium	A
Enterococcus moraviensis	chromium_A	0.00103789	chromium	A
Lachnospiraceae bacterium UBA7054	chromium_A	0.00518947	chromium	A
Lachnospiraceae bacterium UBA7027	chromium_A	0.00622736	chromium	A
Ruminococcus sp. OM08-9BH	chromium_A	0.00311368	chromium	A
Butyrivibrio hungatei	chromium_A	0.00622736	chromium	A
Clostridium sp. CAG:242	chromium_A	0.00830315	chromium	A
Butyricicoccus pullicaecorum	chromium_A	0.0124547	chromium	A
Blautia sp. AF19-34	chromium_A	0.0103789	chromium	A
Coprobacillus cateniformis	chromium_A	0.0134926	chromium	A
Granulicatella sp. HMSC31F03	chromium_A	0.00207579	chromium	A
Lachnospiraceae bacterium GAM79	chromium_A	0.00311368	chromium	A
Clostridium sp. AF37-5AT	chromium_A	0.0114168	chromium	A
uncultured actinobacterium	chromium_A	0.00207579	chromium	A
Aspergillus glaucus	chromium_A	0.00103789	chromium	A
Priceomyces castillae	chromium_A	0	chromium	A
Armillaria solidipes	chromium_A	0	chromium	A
Macrophomina phaseolina	chromium_A	0.00103789	chromium	A
Neofusicoccum parvum	chromium_A	0	chromium	A
Fusarium sp. Na10	chromium_A	0	chromium	A
Burkholderia thailandensis	chromium_A	0	chromium	A
Cupriavidus sp. amp6	chromium_A	0	chromium	A
Exophiala oligosperma	chromium_A	0	chromium	A
Pseudopyrenochaeta lycopersici	chromium_A	0	chromium	A
Geosmithia morbida	chromium_A	0	chromium	A
Coniella lustricola	chromium_A	0	chromium	A
Pseudohalonectria lignicola	chromium_A	0	chromium	A
Actinomucor elegans	chromium_A	0	chromium	A
Kuraishia ogatae	chromium_A	0	chromium	A
Bipolaris maydis	chromium_A	0	chromium	A
Arachnopeziza araneosa	chromium_A	0	chromium	A
Atkinsonella texensis	chromium_A	0	chromium	A
Colletotrichum truncatum	chromium_A	0	chromium	A
Bacteroidales bacterium UBA7705	chromium_A	0	chromium	A
Penicillium roqueforti	chromium_A	0	chromium	A
Clostridiales bacterium Nov_37_41	chromium_A	0.00934104	chromium	A
Glarea lozoyensis	chromium_A	0	chromium	A
Candidatus Accumulibacter phosphatis	chromium_A	0.00103789	chromium	A
uncultured Anaerotruncus sp.	chromium_A	0.00415157	chromium	A
Clostridium sp. AF32-12BH	chromium_A	0.00518947	chromium	A
Acidimicrobium sp.	chromium_A	0.00207579	chromium	A
Elizabethkingia anophelis	chromium_A	0	chromium	A
Alistipes sp. Marseille-P5997	chromium_A	0	chromium	A
Bacteroidales bacterium Bact_03	chromium_A	0	chromium	A
Granulicatella sp. HMSC30F09	chromium_A	0.00311368	chromium	A
Granulicatella sp. 572.rep1_STHE	chromium_A	0.00311368	chromium	A
Eubacterium sp. SB2	chromium_A	0.00311368	chromium	A
Streptococcus sp. HMSC065C01	chromium_A	0.00415157	chromium	A
Butyrivibrio sp. VCD2006	chromium_A	0.00415157	chromium	A
Lachnospiraceae bacterium UBA4348	chromium_A	0.00518947	chromium	A
Lachnoanaerobaculum umeaense	chromium_A	0.00207579	chromium	A
Lachnospiraceae bacterium UBA7205	chromium_A	0.00622736	chromium	A
Ruminococcaceae bacterium UBA1865	chromium_A	0.00726525	chromium	A
Lachnospiraceae bacterium UBA1066	chromium_A	0.00830315	chromium	A
Clostridium sp. CAG:632	chromium_A	0.00622736	chromium	A
Firmicutes bacterium OM08-11AC	chromium_A	0.00726525	chromium	A
Dielma fastidiosa	chromium_A	0.00415157	chromium	A
Butyrivibrio sp. INlla21	chromium_A	0.00518947	chromium	A
[Clostridium] spiroforme	chromium_A	0.00934104	chromium	A
Ruminococcaceae bacterium UBA1691	chromium_A	0.0114168	chromium	A
Lachnospiraceae bacterium UBA3332	chromium_A	0.0103789	chromium	A
[Bacteroides] pectinophilus	chromium_A	0.0124547	chromium	A
Lachnospiraceae bacterium C7	chromium_A	0.00518947	chromium	A
Streptococcus agalactiae	chromium_A	0.00207579	chromium	A
Pestalotiopsis sp. JCM 9685	chromium_A	0.00103789	chromium	A
Faecalibacterium sp.	chromium_A	0.0134926	chromium	A
Johnsonella ignava	chromium_A	0.0103789	chromium	A
Anaerolineaceae bacterium	chromium_A	0.00103789	chromium	A
Peptococcaceae bacterium UBA7144	chromium_A	0.0103789	chromium	A
Ruminococcus sp. AM27-16	chromium_A	0.00311368	chromium	A
Pseudocercospora eumusae	chromium_A	0	chromium	A
Bradyrhizobium elkanii	chromium_A	0	chromium	A
Metschnikowia santaceciliae	chromium_A	0	chromium	A
Burkholderia ubonensis	chromium_A	0	chromium	A
Lactobacillus crispatus	chromium_A	0.00103789	chromium	A
Metschnikowia borealis	chromium_A	0	chromium	A
Burkholderiaceae bacterium 16	chromium_A	0	chromium	A
Coemansia reversa	chromium_A	0	chromium	A
Metschnikowia dekortorum	chromium_A	0	chromium	A
Ustilago hordei	chromium_A	0	chromium	A
Burkholderia cepacia	chromium_A	0	chromium	A
Paraburkholderia sprentiae	chromium_A	0	chromium	A
Phormidesmis priestleyi	chromium_A	0	chromium	A
Ogataea pilisensis	chromium_A	0	chromium	A
Naumovozyma dairenensis	chromium_A	0	chromium	A
Venturia carpophila	chromium_A	0	chromium	A
Fusarium sp. AF-8	chromium_A	0	chromium	A
Fusarium algeriense	chromium_A	0	chromium	A
Dactylonectria macrodidyma	chromium_A	0	chromium	A
Kwoniella bestiolae	chromium_A	0	chromium	A
Verticillium dahliae	chromium_A	0	chromium	A
Brevundimonas sp. UBA4609	chromium_A	0	chromium	A
Sphingomonas sp. PAMC 26605	chromium_A	0	chromium	A
Nectria sp. B-13	chromium_A	0	chromium	A
Edwardsiella piscicida	chromium_A	0	chromium	A
Blautia sp. OF11-22	chromium_A	0.00726525	chromium	A
Zymoseptoria ardabiliae	chromium_A	0	chromium	A
Clostridium sp. AF50-3	chromium_A	0.00622736	chromium	A
Vibrio parahaemolyticus	chromium_A	0.00103789	chromium	A
Bacteroides sp. AF26-10BH	chromium_A	0	chromium	A
Ruminococcus sp. AM40-10AC	chromium_A	0.00311368	chromium	A
Blastomyces percursus	chromium_A	0	chromium	A
Prevotella melaninogenica	chromium_A	0.00103789	chromium	A
Sporopachydermia quercuum	chromium_A	0	chromium	A
Sutterellaceae bacterium UBA7069	chromium_A	0.00415157	chromium	A
Flavobacterium psychrophilum	chromium_A	0	chromium	A
Prevotella sp. CAG:924	chromium_A	0.00103789	chromium	A
Enterococcus mundtii	chromium_A	0.00103789	chromium	A
Muribaculaceae bacterium Isolate-001 (NCI)	chromium_A	0	chromium	A
Streptococcus sp. oral taxon 058	chromium_A	0.00207579	chromium	A
Eubacterium sp. AF36-5BH	chromium_A	0.00207579	chromium	A
Lachnospiraceae bacterium UBA1718	chromium_A	0.00311368	chromium	A
Lachnospiraceae bacterium UBA3845	chromium_A	0.00415157	chromium	A
Streptococcus sp. I-G2	chromium_A	0.00934104	chromium	A
Streptococcus sp. JS71	chromium_A	0.00934104	chromium	A
Lachnoclostridium sp. UBA2905	chromium_A	0.00415157	chromium	A
Streptococcus anginosus	chromium_A	0.00518947	chromium	A
Blautia sp. OM07-19	chromium_A	0.00518947	chromium	A
candidate division TM7 single-cell isolate TM7a	chromium_A	0.0103789	chromium	A
Lachnospiraceae bacterium UBA7196	chromium_A	0.00726525	chromium	A
Lachnoclostridium sp. UBA903	chromium_A	0.00726525	chromium	A
Clostridium sp. KLE 1755	chromium_A	0.00103789	chromium	A
Lachnospira multipara	chromium_A	0.00415157	chromium	A
Bacillus niacini	chromium_A	0.00207579	chromium	A
Clostridiales bacterium 44_9	chromium_A	0.0124547	chromium	A
Clostridium sp. AM43-3BH	chromium_A	0.0114168	chromium	A
Megasphaera sp. MJR8396C	chromium_A	0.0114168	chromium	A
Hyphopichia burtonii	chromium_A	0.00103789	chromium	A
Nadsonia starkeyi-henricii	chromium_A	0.00103789	chromium	A
Colletotrichum salicis	chromium_A	0.00103789	chromium	A
Fusobacterium ulcerans	chromium_A	0.00207579	chromium	A
Wickerhamia fluorescens	chromium_A	0.00103789	chromium	A
Penicillium expansum	chromium_A	0	chromium	A
Conidiobolus coronatus	chromium_A	0.00207579	chromium	A
Ruminococcus sp. OM05-7	chromium_A	0.00934104	chromium	A
Candidatus Rokubacteria bacterium	chromium_A	0.00207579	chromium	A
Aspergillus neoniger	chromium_A	0.00207579	chromium	A
Tetrapisispora phaffii	chromium_A	0.00103789	chromium	A
Scheffersomyces shehatae	chromium_A	0.00103789	chromium	A
Rhizomucor miehei	chromium_A	0	chromium	A
Saccharomyces paradoxus	chromium_A	0	chromium	A
Trichophyton verrucosum	chromium_A	0	chromium	A
Allomyces macrogynus	chromium_A	0.00103789	chromium	A
Aspergillus calidoustus	chromium_A	0.00103789	chromium	A
Pseudogymnoascus sp. 05NY08	chromium_A	0.00103789	chromium	A
Blautia sp. CAG:37_48_57	chromium_A	0.00934104	chromium	A
Clostridium sp. AM42-4	chromium_A	0.00934104	chromium	A
Cercospora zeina	chromium_A	0	chromium	A
Spathaspora gorwiae	chromium_A	0.00103789	chromium	A
Sphaerulina musiva	chromium_A	0	chromium	A
Sphingobacteriaceae bacterium	chromium_A	0.00103789	chromium	A
Kluyveromyces lactis	chromium_A	0	chromium	A
Citeromyces hawaiiensis	chromium_A	0	chromium	A
Kazachstania bromeliacearum	chromium_A	0	chromium	A
Aspergillus aculeatinus	chromium_A	0	chromium	A
Lecanicillium sp. LEC01	chromium_A	0	chromium	A
Stachybotrys chartarum	chromium_A	0	chromium	A
Ceratocystiopsis minuta	chromium_A	0	chromium	A
Raffaelea lauricola	chromium_A	0	chromium	A
Xylaria polymorpha	chromium_A	0	chromium	A
Russula foetens	chromium_A	0	chromium	A
Lactifluus pinguis	chromium_A	0	chromium	A
Paraburkholderia aspalathi	chromium_A	0	chromium	A
Trametes coccinea	chromium_A	0	chromium	A
Russula aff. compacta	chromium_A	0	chromium	A
Burkholderia sp. BDU8	chromium_A	0	chromium	A
Zymoseptoria brevis	chromium_A	0	chromium	A
Kazachstania rosinii	chromium_A	0	chromium	A
Terfezia boudieri	chromium_A	0	chromium	A
Aspergillus wentii	chromium_A	0	chromium	A
Agaricus bisporus	chromium_A	0	chromium	A
Hypoxylon sp. CO27-5	chromium_A	0	chromium	A
Trichoderma brevicompactum	chromium_A	0	chromium	A
Aspergillus brunneoviolaceus	chromium_A	0	chromium	A
Cyanobacteria bacterium UBA11372	chromium_A	0	chromium	A
Monosporascus sp. CRB-9-2	chromium_A	0	chromium	A
Termitomyces sp. JCM 13351	chromium_A	0	chromium	A
Termitomyces eurrhizus	chromium_A	0	chromium	A
Bordetella pertussis	chromium_A	0.00103789	chromium	A
Ruminococcus sp. AM26-12LB	chromium_A	0.00311368	chromium	A
Burkholderia multivorans	chromium_A	0	chromium	A
Ruminococcus sp. CAG:90	chromium_A	0.00103789	chromium	A
Clostridiales bacterium KA00274	chromium_A	0.00311368	chromium	A
Streptococcus dysgalactiae	chromium_A	0.00103789	chromium	A
Desulfovibrio piger	chromium_A	0.00415157	chromium	A
Eubacterium sp. 38_16	chromium_A	0	chromium	A
Bacteroidetes bacterium 4484_249	chromium_A	0	chromium	A
Bacteroides sp. UBA1773	chromium_A	0	chromium	A
Ornithobacterium rhinotracheale	chromium_A	0.00103789	chromium	A
Oscillibacter sp. 57_20	chromium_A	0.00207579	chromium	A
Eubacterium sp. CAG:146	chromium_A	0	chromium	A
Clostridium uliginosum	chromium_A	0.00311368	chromium	A
Coprobacter fastidiosus	chromium_A	0	chromium	A
Neisseria bacilliformis	chromium_A	0.00103789	chromium	A
Bacteroidales bacterium H6	chromium_A	0	chromium	A
Bacteroidales bacterium UBA6360	chromium_A	0	chromium	A
Pseudopropionibacterium propionicum	chromium_A	0.00207579	chromium	A
Streptococcus sp. HSISM1	chromium_A	0.00311368	chromium	A
Clostridium sp. CAG:149	chromium_A	0.00311368	chromium	A
[Eubacterium] infirmum	chromium_A	0.00311368	chromium	A
Ruminococcaceae bacterium UBA3451	chromium_A	0.00726525	chromium	A
Lachnospiraceae bacterium AD3010	chromium_A	0.00415157	chromium	A
Lachnospiraceae bacterium UBA1760	chromium_A	0.00415157	chromium	A
Streptococcus sp. AM43-2AT	chromium_A	0.00934104	chromium	A
Butyrivibrio sp. MC2021	chromium_A	0.00622736	chromium	A
Lachnoclostridium sp. UBA1308	chromium_A	0.00415157	chromium	A
Ruminococcus albus	chromium_A	0.00622736	chromium	A
Stomatobaculum longum	chromium_A	0.00311368	chromium	A
Finegoldia magna	chromium_A	0.00311368	chromium	A
Ruminococcus sp. AM22-14LB	chromium_A	0.0103789	chromium	A
Clostridium pasteurianum	chromium_A	0.00207579	chromium	A
Ruminococcaceae bacterium AF10-16	chromium_A	0.0103789	chromium	A
Oribacterium sp. oral taxon 078	chromium_A	0.00622736	chromium	A
Clostridiales bacterium TF09-2AC	chromium_A	0.00415157	chromium	A
Proteobacteria bacterium	chromium_A	0.00311368	chromium	A
Flavobacteriales bacterium	chromium_A	0.00207579	chromium	A
Erysipelotrichaceae bacterium UBA3379	chromium_A	0.00415157	chromium	A
Nadsonia fulvescens	chromium_A	0.00103789	chromium	A
Lachnospiraceae bacterium UBA3310	chromium_A	0.00518947	chromium	A
Meira nashicola	chromium_A	0.00207579	chromium	A
Bacillus anthracis	chromium_A	0.00103789	chromium	A
Cladonia uncialis	chromium_A	0.00103789	chromium	A
Armatimonadetes bacterium	chromium_A	0.00103789	chromium	A
Aureobasidium pullulans	chromium_A	0	chromium	A
Lactobacillus reuteri	chromium_A	0.00103789	chromium	A
Talaromyces adpressus	chromium_A	0.00103789	chromium	A
Sorangium cellulosum	chromium_A	0.00103789	chromium	A
Varibaculum timonense	chromium_A	0	chromium	A
Bradyrhizobium sp. DFCI-1	chromium_A	0	chromium	A
Xanthomonas gardneri	chromium_A	0	chromium	A
Corynebacterium kroppenstedtii	chromium_A	0	chromium	A
Saccharomycopsis fibuligera x Saccharomycopsis cf. fibuligera	chromium_A	0	chromium	A
Penicillium solitum	chromium_A	0	chromium	A
Penicillium steckii	chromium_A	0	chromium	A
Aspergillus westerdijkiae	chromium_A	0	chromium	A
Coccinonectria pachysandricola	chromium_A	0	chromium	A
Gaeumannomyces sp. JS-464	chromium_A	0	chromium	A
Thermococcus guaymasensis	chromium_A	0	chromium	A
Blautia sp. TM10-2	chromium_A	0.00726525	chromium	A
Didymobotryum rigidum	chromium_A	0	chromium	A
Faustovirus ST1	chromium_A	0	chromium	A
Gongronella sp. w5	chromium_A	0	chromium	A
Metschnikowia kamakouana	chromium_A	0	chromium	A
Ascoidea rubescens	chromium_A	0	chromium	A
Spathaspora girioi	chromium_A	0	chromium	A
Ambrosiozyma monospora	chromium_A	0	chromium	A
Ambrosiozyma ambrosiae	chromium_A	0	chromium	A
Talaromyces wortmannii	chromium_A	0	chromium	A
Aspergillus aculeatus	chromium_A	0	chromium	A
Monascus purpureus	chromium_A	0	chromium	A
Diplodia seriata	chromium_A	0	chromium	A
Pyrenophora seminiperda	chromium_A	0	chromium	A
Bipolaris cookei	chromium_A	0	chromium	A
Pezoloma ericae	chromium_A	0	chromium	A
Galerina marginata	chromium_A	0	chromium	A
Moniliophthora roreri	chromium_A	0	chromium	A
Pisolithus tinctorius	chromium_A	0	chromium	A
Rhodotorula mucilaginosa	chromium_A	0	chromium	A
Pseudozyma hubeiensis	chromium_A	0	chromium	A
Cupriavidus plantarum	chromium_A	0	chromium	A
Paraburkholderia sartisoli	chromium_A	0	chromium	A
Bacillus wiedmannii	chromium_A	0	chromium	A
Streptomyces caeruleatus	chromium_A	0	chromium	A
Cercospora beticola	chromium_A	0	chromium	A
Corynebacterium aurimucosum	chromium_A	0	chromium	A
Clostridium sp. AM30-24	chromium_A	0.00415157	chromium	A
Lachnospiraceae bacterium 5_1_63FAA	chromium_A	0.00622736	chromium	A
Clostridiales bacterium AF36-10	chromium_A	0.00726525	chromium	A
Klebsiella oxytoca	chromium_A	0.00207579	chromium	A
Kazachstania aerobia	chromium_A	0	chromium	A
Megasphaera stantonii	chromium_A	0.00311368	chromium	A
Peptostreptococcaceae bacterium UBA1803	chromium_A	0.00103789	chromium	A
Kregervanrija delftensis	chromium_A	0	chromium	A
Aspergillus tubingensis	chromium_A	0	chromium	A
Roseburia intestinalis CAG:13	chromium_A	0.00103789	chromium	A
Proteus mirabilis	chromium_A	0	chromium	A
Paraburkholderia eburnea	chromium_A	0	chromium	A
Bacteroidales bacterium M9	chromium_A	0	chromium	A
Vagococcus penaei	chromium_A	0	chromium	A
Shuttleworthia satelles	chromium_A	0.00415157	chromium	A
Lachnospiraceae bacterium MA2020	chromium_A	0.00415157	chromium	A
Ruminococcaceae bacterium UBA7127	chromium_A	0.00415157	chromium	A
Clostridium sp. CAG:167	chromium_A	0.00518947	chromium	A
Ruminococcaceae bacterium UBA1417	chromium_A	0.0114168	chromium	A
Lachnospiraceae bacterium oral taxon 082	chromium_A	0.00311368	chromium	A
Hungatella sp. UBA6642	chromium_A	0.00622736	chromium	A
Lachnospiraceae bacterium RM5	chromium_A	0.00207579	chromium	A
Streptococcus intermedius	chromium_A	0.00311368	chromium	A
Lachnospiraceae bacterium UBA7480	chromium_A	0.00415157	chromium	A
uncultured Selenomonadales bacterium	chromium_A	0.00415157	chromium	A
[Clostridium] sporosphaeroides	chromium_A	0.00830315	chromium	A
Lachnospiraceae bacterium TWA4	chromium_A	0.00726525	chromium	A
Anaerotignum propionicum	chromium_A	0.00207579	chromium	A
Clostridiales bacterium UBA3578	chromium_A	0.00207579	chromium	A
Riemerella columbina	chromium_A	0.00311368	chromium	A
Gordonibacter pamelaeae	chromium_A	0.0114168	chromium	A
Firmicutes bacterium AF16-15	chromium_A	0.00830315	chromium	A
Enterorhabdus caecimuris	chromium_A	0.0103789	chromium	A
Suillus pictus	chromium_A	0.00103789	chromium	A
Roseburia sp. AF12-17LB	chromium_A	0.00518947	chromium	A
Sphingobacteriales bacterium	chromium_A	0.00103789	chromium	A
[Eubacterium] siraeum	chromium_A	0.00622736	chromium	A
Trichoderma citrinoviride	chromium_A	0	chromium	A
Ustilago trichophora	chromium_A	0	chromium	A
Ogataea methylivora	chromium_A	0.00103789	chromium	A
Ambrosiozyma oregonensis	chromium_A	0.00103789	chromium	A
Monosporascus sp. GIB2	chromium_A	0.00103789	chromium	A
Cantharellus lutescens	chromium_A	0.00103789	chromium	A
Yarrowia porcina	chromium_A	0	chromium	A
Ruminococcaceae bacterium AM28-23LB	chromium_A	0.00726525	chromium	A
Raffaelea sp. RL272	chromium_A	0.00103789	chromium	A
Eubacterium sp. CAG:252	chromium_A	0.00415157	chromium	A
Candidatus Hodgkinia cicadicola	chromium_A	0	chromium	A
Fomitiporia mediterranea	chromium_A	0.00103789	chromium	A
Metschnikowia reukaufii	chromium_A	0	chromium	A
Heterobasidion annosum	chromium_A	0	chromium	A
Kazachstania kunashirensis	chromium_A	0	chromium	A
Fusarium ambrosium	chromium_A	0	chromium	A
Fusarium longipes	chromium_A	0	chromium	A
Morchella septimelata	chromium_A	0	chromium	A
Phaeomoniella chlamydospora	chromium_A	0	chromium	A
Botryosphaeria dothidea	chromium_A	0	chromium	A
Grosmannia galeiformis	chromium_A	0	chromium	A
Kwoniella mangrovensis	chromium_A	0	chromium	A
Albatrellus sp. MG142	chromium_A	0	chromium	A
Amanita thiersii	chromium_A	0	chromium	A
Rhodoplanes elegans	chromium_A	0	chromium	A
Teunomyces kruisii	chromium_A	0	chromium	A
Aspergillus ibericus	chromium_A	0	chromium	A
Trichoderma atroviride	chromium_A	0	chromium	A
Metarhizium acridum	chromium_A	0	chromium	A
Fusarium udum	chromium_A	0	chromium	A
Flammulina velutipes	chromium_A	0	chromium	A
Megasphaera micronuciformis	chromium_A	0.00103789	chromium	A
Pichia nakasei	chromium_A	0	chromium	A
Rhizomucor pusillus	chromium_A	0	chromium	A
Metschnikowia hawaiiensis	chromium_A	0	chromium	A
Millerozyma acaciae	chromium_A	0	chromium	A
Saturnispora zaruensis	chromium_A	0	chromium	A
Elaphomyces granulatus	chromium_A	0	chromium	A
Penicillium italicum	chromium_A	0	chromium	A
Penicilliopsis zonata	chromium_A	0	chromium	A
Ascosphaera apis	chromium_A	0	chromium	A
Microcyclospora pomicola	chromium_A	0	chromium	A
Glonium stellatum	chromium_A	0	chromium	A
Fusarium temperatum	chromium_A	0	chromium	A
Hymenopellis radicata	chromium_A	0	chromium	A
bacterium UBP16_UBA6123	chromium_A	0	chromium	A
Saccharomycopsis malanga	chromium_A	0	chromium	A
Verrucomicrobia subdivision 6 bacterium	chromium_A	0	chromium	A
Streptomyces hyaluromycini	chromium_A	0.00103789	chromium	A
Blautia sp. OM05-6	chromium_A	0.00622736	chromium	A
Ruminococcaceae bacterium D5	chromium_A	0.00622736	chromium	A
Streptomyces albidoflavus	chromium_A	0	chromium	A
Epicoccum nigrum	chromium_A	0	chromium	A
Cordyceps sp. RAO-2017	chromium_A	0	chromium	A
Clostridium sp. AF29-8BH	chromium_A	0.00622736	chromium	A
Sutterellaceae bacterium UBA3322	chromium_A	0.00415157	chromium	A
Intestinimonas massiliensis	chromium_A	0.00518947	chromium	A
Lachnospiraceae bacterium UBA7294	chromium_A	0.00415157	chromium	A
Bacteroides sp. AF14-46	chromium_A	0	chromium	A
Ruminococcus sp. AM54-14NS	chromium_A	0.00103789	chromium	A
Parabacteroides sp. 20_3	chromium_A	0	chromium	A
Parabacteroides gordonii	chromium_A	0	chromium	A
Prevotella bivia	chromium_A	0	chromium	A
Orenia metallireducens	chromium_A	0.00103789	chromium	A
Olsenella sp. SIT9	chromium_A	0	chromium	A
Parabacteroides sp. HGS0025	chromium_A	0	chromium	A
Aggregatibacter sp. oral taxon 458	chromium_A	0	chromium	A
Haemophilus sp. HMSC066D02	chromium_A	0	chromium	A
Actinomyces naeslundii	chromium_A	0.00103789	chromium	A
Streptococcus sp. HMSC061E03	chromium_A	0.00207579	chromium	A
Lachnoanaerobaculum orale	chromium_A	0.00207579	chromium	A
Eubacterium sp. Marseille-P5640	chromium_A	0.00207579	chromium	A
Clostridium sp. L2-50	chromium_A	0.00311368	chromium	A
Lachnospiraceae bacterium UBA6452	chromium_A	0.00311368	chromium	A
Ruminococcus sp. AM41-2AC	chromium_A	0.00311368	chromium	A
Lachnospiraceae bacterium UBA4237	chromium_A	0.00415157	chromium	A
Eubacterium callanderi	chromium_A	0.00415157	chromium	A
Ruminococcus sp. CAG:403	chromium_A	0.00415157	chromium	A
Lachnospiraceae bacterium UBA7143	chromium_A	0.00622736	chromium	A
Eubacterium sp. OM08-24	chromium_A	0.0103789	chromium	A
Oribacterium sp. WCC10	chromium_A	0.00311368	chromium	A
Ruminococcus sp. AF45-4BH	chromium_A	0.00415157	chromium	A
Ruminococcus sp. AM09-18-1	chromium_A	0.00415157	chromium	A
Hungatella sp. UBA3048	chromium_A	0.00622736	chromium	A
[Clostridium] methylpentosum	chromium_A	0.00622736	chromium	A
Clostridium sp. UBA4108	chromium_A	0.00207579	chromium	A
Lachnospiraceae bacterium AM40-2BH	chromium_A	0.00415157	chromium	A
Clostridium cavendishii	chromium_A	0.00415157	chromium	A
Roseburia sp. AF15-21	chromium_A	0.00934104	chromium	A
butyrate-producing bacterium SM4/1	chromium_A	0.00726525	chromium	A
Streptococcus sp. HMSC074B11	chromium_A	0.00207579	chromium	A
Blautia sp. AM22-22LB	chromium_A	0.00518947	chromium	A
Fusarium pininemorale	chromium_A	0.00103789	chromium	A
Tolypocladium sp. Sup5 PDA-1	chromium_A	0.00103789	chromium	A
Butyrivibrio crossotus	chromium_A	0.00518947	chromium	A
Eubacterium sp. CAG:248	chromium_A	0.00311368	chromium	A
Butyrivibrio sp.	chromium_A	0.00830315	chromium	A
Ruminococcus sp. AF21-3	chromium_A	0.00830315	chromium	A
Myxococcales bacterium	chromium_A	0.00207579	chromium	A
Barnettozyma hawaiiensis	chromium_A	0	chromium	A
Clostridium tetani	chromium_A	0.00103789	chromium	A
Treponema bryantii	chromium_A	0.00207579	chromium	A
Ignavibacteriae bacterium	chromium_A	0.00103789	chromium	A
Dipodascus geniculatus	chromium_A	0.00103789	chromium	A
Mycobacterium gordonae	chromium_A	0	chromium	A
Coniophora puteana	chromium_A	0.00103789	chromium	A
Grammothele lineata	chromium_A	0.00103789	chromium	A
Penicillium arizonense	chromium_A	0	chromium	A
Fusarium solani	chromium_A	0	chromium	A
Hirsutella minnesotensis	chromium_A	0	chromium	A
Serendipita vermifera	chromium_A	0	chromium	A
Rhizopogon sp. AM-2018a	chromium_A	0	chromium	A
Ophiocordyceps camponoti-rufipedis	chromium_A	0.00103789	chromium	A
Thielavia terrestris	chromium_A	0.00103789	chromium	A
Tricholoma terreum	chromium_A	0.00103789	chromium	A
Rhodobacteraceae bacterium	chromium_A	0	chromium	A
Cytophagales bacterium	chromium_A	0.00103789	chromium	A
Hanseniaspora sp. NB-2018a	chromium_A	0	chromium	A
Lactarius echinatus	chromium_A	0	chromium	A
Deltaproteobacteria bacterium	chromium_A	0.00103789	chromium	A
Takashimella koratensis	chromium_A	0	chromium	A
Ogataea trehalophila	chromium_A	0	chromium	A
Talaromyces amestolkiae	chromium_A	0	chromium	A
Penicillium coprophilum	chromium_A	0	chromium	A
Trichoderma koningiopsis	chromium_A	0	chromium	A
Verticillium longisporum	chromium_A	0	chromium	A
Grosmannia penicillata	chromium_A	0	chromium	A
Apiotrichum laibachii	chromium_A	0	chromium	A
Xerocomus impolitus	chromium_A	0	chromium	A
Acaromyces ingoldii	chromium_A	0	chromium	A
Paraburkholderia caledonica	chromium_A	0	chromium	A
Cochlonema odontosperma	chromium_A	0	chromium	A
Yarrowia yakushimensis	chromium_A	0	chromium	A
Hanseniaspora osmophila	chromium_A	0	chromium	A
Spathaspora xylofermentans	chromium_A	0	chromium	A
Ambrosiozyma philentoma	chromium_A	0	chromium	A
Aspergillus fijiensis	chromium_A	0	chromium	A
Byssoonygena ceratinophila	chromium_A	0	chromium	A
Trichophyton mentagrophytes	chromium_A	0	chromium	A
Verticillium zaregamsianum	chromium_A	0	chromium	A
Raffaelea quercus-mongolicae	chromium_A	0	chromium	A
Amphirosellinia nigrospora	chromium_A	0	chromium	A
Russula abietina	chromium_A	0	chromium	A
Tricholoma flavovirens	chromium_A	0	chromium	A
Agrocybe cylindracea	chromium_A	0	chromium	A
Basidioascus undulatus	chromium_A	0	chromium	A
Marinomonas primoryensis	chromium_A	0	chromium	A
Marinomonas alcarazii	chromium_A	0	chromium	A
Rickettsia helvetica	chromium_A	0	chromium	A
Robbsia sp. DHC34	chromium_A	0	chromium	A
Kazachstania turicensis	chromium_A	0	chromium	A
Exophiala dermatitidis	chromium_A	0	chromium	A
Aspergillus costaricaensis	chromium_A	0	chromium	A
Penicillium vulpinum	chromium_A	0	chromium	A
Beverwykella pulmonaria	chromium_A	0	chromium	A
Ascochyta rabiei	chromium_A	0	chromium	A
Torrubiella hemipterigena	chromium_A	0	chromium	A
Phaeotremella fagi	chromium_A	0	chromium	A
Sarcodon sp. MG97	chromium_A	0	chromium	A
Lactarius hatsudake	chromium_A	0	chromium	A
Rhodotorula sp. FNED7-22	chromium_A	0	chromium	A
Carnobacterium maltaromaticum	chromium_A	0.00103789	chromium	A
Hypoxylon pulicicidum	chromium_A	0	chromium	A
Vibrio splendidus	chromium_A	0	chromium	A
Rhodospirillaceae bacterium	chromium_A	0.00103789	chromium	A
Fusobacterium varium	chromium_A	0.00103789	chromium	A
Bacteroides uniformis CAG:3	chromium_A	0	chromium	A
[truncated: 33,413 more rows]

## Sheet: SuppFig1A_relabund_Genus
taxa	sample	value	method	group
Bacteroides	chromium_A	5.32648	chromium	A
Haemophilus	chromium_A	0.0916969	chromium	A
crAss-like viruses	chromium_A	6.30189	chromium	A
Ralstonia	chromium_A	0.00201532	chromium	A
Enterococcus	chromium_A	0.827287	chromium	A
Homo	chromium_A	0.0272068	chromium	A
unclassified Lachnospiraceae	chromium_A	9.4206	chromium	A
Clostridium	chromium_A	6.5397	chromium	A
Parabacteroides	chromium_A	0.0272068	chromium	A
Phascolarctobacterium	chromium_A	8.34442	chromium	A
Fusobacterium	chromium_A	0.0372834	chromium	A
Roseburia	chromium_A	6.57195	chromium	A
Streptococcus	chromium_A	0.806127	chromium	A
Dorea	chromium_A	2.84563	chromium	A
Eubacterium	chromium_A	4.96775	chromium	A
Blautia	chromium_A	3.10863	chromium	A
Subdoligranulum	chromium_A	5.71141	chromium	A
unclassified Ruminococcaceae	chromium_A	5.1713	chromium	A
Acidaminococcus	chromium_A	0.136034	chromium	A
Alistipes	chromium_A	0.0292221	chromium	A
Lachnoclostridium	chromium_A	0.594518	chromium	A
Collinsella	chromium_A	1.0258	chromium	A
unclassified Clostridiales (miscellaneous)	chromium_A	3.08142	chromium	A
Firmicutes: environmental samples	chromium_A	3.11266	chromium	A
Bilophila	chromium_A	1.43289	chromium	A
Butyricicoccus	chromium_A	2.80129	chromium	A
Ruminococcus	chromium_A	2.01229	chromium	A
Escherichia	chromium_A	0.0191455	chromium	A
unclassified Firmicutes sensu stricto (miscellaneous)	chromium_A	2.31661	chromium	A
Gemmiger	chromium_A	2.46675	chromium	A
Rhizopus	chromium_A	0.00503829	chromium	A
Bifidobacterium	chromium_A	0.0181378	chromium	A
Saccharomycodes	chromium_A	0.0141072	chromium	A
Coprococcus	chromium_A	1.14369	chromium	A
Paeniclostridium	chromium_A	0.0110842	chromium	A
Crepidotus	chromium_A	0	chromium	A
Allisonella	chromium_A	0.422209	chromium	A
Acinetobacter	chromium_A	0.0171302	chromium	A
Eggerthella	chromium_A	1.17694	chromium	A
Gemella	chromium_A	0.079605	chromium	A
unclassified Veillonellaceae	chromium_A	0.354696	chromium	A
Campylobacter	chromium_A	0.0100766	chromium	A
Prevotella	chromium_A	0.0342604	chromium	A
Parasutterella	chromium_A	0.51189	chromium	A
Holdemania	chromium_A	0.975413	chromium	A
Pseudomonas	chromium_A	0.0403063	chromium	A
Mus	chromium_A	0.0231761	chromium	A
Faecalibacterium	chromium_A	0.808142	chromium	A
Coprobacillus	chromium_A	0.819226	chromium	A
Streptomyces	chromium_A	0.035268	chromium	A
Bradyrhizobium	chromium_A	0.00503829	chromium	A
unclassified Burkholderiales (miscellaneous)	chromium_A	0.30129	chromium	A
Actinomyces	chromium_A	0.125957	chromium	A
unclassified Sutterellaceae	chromium_A	0.285167	chromium	A
Carnobacterium	chromium_A	0.52499	chromium	A
unclassified Clostridiaceae	chromium_A	0.474607	chromium	A
Metschnikowia	chromium_A	0.00403063	chromium	A
Hungatella	chromium_A	0.25796	chromium	A
Cupriavidus	chromium_A	0.00302297	chromium	A
Bacillus	chromium_A	0.113865	chromium	A
unclassified Erysipelotrichaceae	chromium_A	0.503829	chromium	A
Flavonifractor	chromium_A	0.28819	chromium	A
Butyricimonas	chromium_A	0.00302297	chromium	A
Fusarium	chromium_A	0.0120919	chromium	A
Lachnospiraceae: environmental samples	chromium_A	0.249899	chromium	A
Aspergillus	chromium_A	0.0110842	chromium	A
Oscillibacter	chromium_A	0.126965	chromium	A
unclassified Muribaculaceae	chromium_A	0.00403063	chromium	A
Candidatus Accumulibacter	chromium_A	0.00906892	chromium	A
Phialocephala	chromium_A	0.00100766	chromium	A
Absiella	chromium_A	0.392987	chromium	A
unclassified Burkholderiaceae	chromium_A	0	chromium	A
Colletotrichum	chromium_A	0.00906892	chromium	A
Corynebacterium	chromium_A	0.0191455	chromium	A
Rhynchosporium	chromium_A	0.00201532	chromium	A
Phix174microvirus	chromium_A	0.00403063	chromium	A
unclassified Bacteroidales (miscellaneous)	chromium_A	0.0241838	chromium	A
Clostridiales: environmental samples	chromium_A	0.138049	chromium	A
Pasteurella	chromium_A	0.00100766	chromium	A
Akkermansia	chromium_A	0.0866586	chromium	A
Citrobacter	chromium_A	0.00403063	chromium	A
Agrobacterium	chromium_A	0.00100766	chromium	A
Pseudothermotoga	chromium_A	0.00302297	chromium	A
Aggregatibacter	chromium_A	0.00100766	chromium	A
Solobacterium	chromium_A	0.115881	chromium	A
Viruses: environmental samples (186616)	chromium_A	0.00403063	chromium	A
unclassified Porphyromonadaceae	chromium_A	0.00403063	chromium	A
Erysipelatoclostridium	chromium_A	0.117896	chromium	A
Butyrivibrio	chromium_A	0.118904	chromium	A
Clostridioides	chromium_A	0.12495	chromium	A
Agathobaculum	chromium_A	0.197501	chromium	A
Veillonella	chromium_A	0.0201532	chromium	A
Talaromyces	chromium_A	0.00201532	chromium	A
Lactobacillus	chromium_A	0.0453446	chromium	A
Rothia	chromium_A	0.0251915	chromium	A
Sphingomonas	chromium_A	0.00403063	chromium	A
Asaccharobacter	chromium_A	0.199516	chromium	A
unclassified Prolixibacteraceae	chromium_A	0.00100766	chromium	A
unclassified Xanthomonadaceae	chromium_A	0.00100766	chromium	A
Yersinia	chromium_A	0.00705361	chromium	A
Burkholderia	chromium_A	0.00403063	chromium	A
Tuber	chromium_A	0.00302297	chromium	A
Odoribacter	chromium_A	0.00806127	chromium	A
unclassified Peptococcaceae	chromium_A	0.0261991	chromium	A
Austropuccinia	chromium_A	0.0100766	chromium	A
Adlercreutzia	chromium_A	0.186417	chromium	A
Trichoderma	chromium_A	0.00604595	chromium	A
Macrocystidia	chromium_A	0.00100766	chromium	A
Chlamydia	chromium_A	0.0191455	chromium	A
Penicillium	chromium_A	0.0141072	chromium	A
Staphylococcus	chromium_A	0.0251915	chromium	A
Thermotoga	chromium_A	0.00100766	chromium	A
Klebsiella	chromium_A	0.00604595	chromium	A
Tyzzerella	chromium_A	0.0624748	chromium	A
Paenibacillus	chromium_A	0.0665054	chromium	A
Monilinia	chromium_A	0.00906892	chromium	A
Lachnospira	chromium_A	0.082628	chromium	A
Methylobacterium	chromium_A	0.00403063	chromium	A
Oribacterium	chromium_A	0.0392987	chromium	A
Myriosclerotinia	chromium_A	0.00100766	chromium	A
unclassified Micromonosporaceae	chromium_A	0.00201532	chromium	A
Baeospora	chromium_A	0.0141072	chromium	A
Monosporascus	chromium_A	0.0151149	chromium	A
Neisseria	chromium_A	0.00503829	chromium	A
unclassified Bacteria (miscellaneous)	chromium_A	0.106812	chromium	A
Venturia	chromium_A	0.00403063	chromium	A
Mordavella	chromium_A	0.035268	chromium	A
Schaalia	chromium_A	0.0211608	chromium	A
Melampsora	chromium_A	0.00302297	chromium	A
Diaporthe	chromium_A	0.00302297	chromium	A
Thielaviopsis	chromium_A	0	chromium	A
Neurospora	chromium_A	0.00302297	chromium	A
Saccharomyces	chromium_A	0.00604595	chromium	A
Faecalicatena	chromium_A	0.0523982	chromium	A
Sinorhizobium	chromium_A	0.00100766	chromium	A
Vibrio	chromium_A	0.00906892	chromium	A
Paraburkholderia	chromium_A	0.00403063	chromium	A
Rhizophagus	chromium_A	0.00806127	chromium	A
Pseudogymnoascus	chromium_A	0.00503829	chromium	A
Mycobacterium	chromium_A	0.00806127	chromium	A
Puccinia	chromium_A	0.00302297	chromium	A
Anaerostipes	chromium_A	0.0473599	chromium	A
Yarrowia	chromium_A	0.00100766	chromium	A
Gigaspora	chromium_A	0.00806127	chromium	A
Ogataea	chromium_A	0.00403063	chromium	A
Lanzia	chromium_A	0	chromium	A
Sclerotinia	chromium_A	0.00100766	chromium	A
Hanseniaspora	chromium_A	0.00201532	chromium	A
Hespellia	chromium_A	0.0292221	chromium	A
Epichloe	chromium_A	0.00201532	chromium	A
Stemphylium	chromium_A	0	chromium	A
Flavobacterium	chromium_A	0.0130996	chromium	A
Smittium	chromium_A	0.00403063	chromium	A
Clavispora	chromium_A	0.00100766	chromium	A
Pseudobutyrivibrio	chromium_A	0.0362757	chromium	A
Valsa	chromium_A	0.00100766	chromium	A
Mogibacterium	chromium_A	0.0342604	chromium	A
Candidatus Homeothermus	chromium_A	0	chromium	A
Lachnoanaerobaculum	chromium_A	0.0191455	chromium	A
Kazachstania	chromium_A	0.00302297	chromium	A
unclassified Prevotellaceae	chromium_A	0.00503829	chromium	A
Trichophyton	chromium_A	0.00100766	chromium	A
Paraprevotella	chromium_A	0	chromium	A
Arthrobacter	chromium_A	0.00503829	chromium	A
unclassified Bacteroidetes	chromium_A	0.0120919	chromium	A
unclassified Gammaproteobacteria (miscellaneous)	chromium_A	0.0151149	chromium	A
Holdemanella	chromium_A	0.0725514	chromium	A
Bariatricus	chromium_A	0.0282144	chromium	A
Sarocladium	chromium_A	0	chromium	A
Ceratocystis	chromium_A	0.00201532	chromium	A
Phycomyces	chromium_A	0.00201532	chromium	A
Granulicatella	chromium_A	0.0161225	chromium	A
Fusicatenibacter	chromium_A	0.0564289	chromium	A
Tilletia	chromium_A	0	chromium	A
Treponema	chromium_A	0.0231761	chromium	A
Geosmithia	chromium_A	0	chromium	A
Eisenbergiella	chromium_A	0.0362757	chromium	A
Marvinbryantia	chromium_A	0.0282144	chromium	A
Blastomyces	chromium_A	0.00201532	chromium	A
Candida (1535326)	chromium_A	0.00100766	chromium	A
Brevundimonas	chromium_A	0.00201532	chromium	A
Angelakisella	chromium_A	0.0644901	chromium	A
Anaerotruncus	chromium_A	0.0503829	chromium	A
Ophiocordyceps	chromium_A	0.00302297	chromium	A
Tannerella	chromium_A	0.00100766	chromium	A
Chryseobacterium	chromium_A	0.0141072	chromium	A
Pyricularia	chromium_A	0.00100766	chromium	A
unclassified Candidatus Competibacteraceae	chromium_A	0.00403063	chromium	A
Faecalitalea	chromium_A	0.0594518	chromium	A
Clarireedia	chromium_A	0.00100766	chromium	A
Uromyces	chromium_A	0.00201532	chromium	A
Emmonsia	chromium_A	0	chromium	A
Tricholoma	chromium_A	0.00403063	chromium	A
Cyberlindnera	chromium_A	0.00100766	chromium	A
Mortierella	chromium_A	0.00100766	chromium	A
Termitomyces	chromium_A	0.00201532	chromium	A
Salmonella	chromium_A	0.00302297	chromium	A
Metaprevotella	chromium_A	0.00100766	chromium	A
Hymenoscyphus	chromium_A	0.00100766	chromium	A
Pleurotus	chromium_A	0.00100766	chromium	A
Exophiala	chromium_A	0.00100766	chromium	A
Pediococcus	chromium_A	0.00705361	chromium	A
Megasphaera	chromium_A	0.0241838	chromium	A
Erwinia	chromium_A	0.00503829	chromium	A
unclassified Saccharibacteria	chromium_A	0.0201532	chromium	A
Prevotellaceae: environmental samples	chromium_A	0.00604595	chromium	A
Erysiphe	chromium_A	0.00503829	chromium	A
Hemileia	chromium_A	0.00201532	chromium	A
Dialister	chromium_A	0.0191455	chromium	A
Morchella	chromium_A	0.00100766	chromium	A
Candidatus Kryptonium	chromium_A	0.0423216	chromium	A
unclassified Gemmatimonadetes	chromium_A	0.00201532	chromium	A
Ciborinia	chromium_A	0.00100766	chromium	A
Verticillium	chromium_A	0.00201532	chromium	A
Bacteroidales: environmental samples	chromium_A	0.00503829	chromium	A
Periconia	chromium_A	0	chromium	A
Gordonibacter	chromium_A	0.0513906	chromium	A
Lachnotalea	chromium_A	0.0251915	chromium	A
Anaerofustis	chromium_A	0.0423216	chromium	A
Alloascoidea	chromium_A	0.0130996	chromium	A
Cutaneotrichosporon	chromium_A	0.00201532	chromium	A
Porphyromonas	chromium_A	0.00201532	chromium	A
Phialophora (1379869)	chromium_A	0	chromium	A
Mycosphaerella	chromium_A	0	chromium	A
Catabacter	chromium_A	0.0332527	chromium	A
Abiotrophia	chromium_A	0.038291	chromium	A
Hypsizygus	chromium_A	0	chromium	A
Raffaelea	chromium_A	0.00100766	chromium	A
unclassified Rhizobiales (miscellaneous)	chromium_A	0.00906892	chromium	A
Fournierella	chromium_A	0.0453446	chromium	A
Atopobium	chromium_A	0.0151149	chromium	A
Trueperella	chromium_A	0.0231761	chromium	A
Xylaria	chromium_A	0.00100766	chromium	A
Anaerocolumna	chromium_A	0.0191455	chromium	A
Sordaria	chromium_A	0.00100766	chromium	A
Cordyceps	chromium_A	0.00201532	chromium	A
unclassified Acidobacteria (miscellaneous)	chromium_A	0.0100766	chromium	A
Leucoagaricus	chromium_A	0.00201532	chromium	A
Glomus	chromium_A	0.00604595	chromium	A
Ophiostoma	chromium_A	0.00100766	chromium	A
Batrachochytrium	chromium_A	0.00100766	chromium	A
Starmerella	chromium_A	0.00100766	chromium	A
unclassified Bacillales	chromium_A	0.0120919	chromium	A
Pichia	chromium_A	0.00100766	chromium	A
Zymoseptoria	chromium_A	0.00201532	chromium	A
Parastagonospora	chromium_A	0.00201532	chromium	A
Cryptococcus	chromium_A	0.00201532	chromium	A
unclassified Deltaproteobacteria (miscellaneous)	chromium_A	0.00906892	chromium	A
Lactifluus	chromium_A	0	chromium	A
Lactococcus	chromium_A	0.0120919	chromium	A
Anaerotignum	chromium_A	0.0211608	chromium	A
Lysinibacillus	chromium_A	0.0151149	chromium	A
Calonectria	chromium_A	0.00201532	chromium	A
Neonectria	chromium_A	0.00100766	chromium	A
Sporothrix	chromium_A	0.00100766	chromium	A
Davidsoniella	chromium_A	0.00100766	chromium	A
unclassified Alphaproteobacteria (miscellaneous)	chromium_A	0.00906892	chromium	A
Ambrosiozyma	chromium_A	0.00100766	chromium	A
Murimonas	chromium_A	0.0181378	chromium	A
Lactonifactor	chromium_A	0.0141072	chromium	A
Pezicula	chromium_A	0.00100766	chromium	A
Ustilago	chromium_A	0.00100766	chromium	A
Pseudoflavonifractor	chromium_A	0.0282144	chromium	A
Halomonas	chromium_A	0.00503829	chromium	A
unclassified Cyanobacteria	chromium_A	0.00503829	chromium	A
Cronartium	chromium_A	0.00201532	chromium	A
Bipolaris	chromium_A	0.00100766	chromium	A
Huntiella	chromium_A	0.00100766	chromium	A
Pedobacter	chromium_A	0.00705361	chromium	A
Capronia	chromium_A	0	chromium	A
Xanthomonas	chromium_A	0.00201532	chromium	A
Chiua	chromium_A	0	chromium	A
Botrytis	chromium_A	0.00100766	chromium	A
Choiromyces	chromium_A	0	chromium	A
Apiotrichum	chromium_A	0.00100766	chromium	A
Ambrosiella	chromium_A	0.00705361	chromium	A
unclassified Syntrophaceae	chromium_A	0.00201532	chromium	A
Mucor	chromium_A	0.00100766	chromium	A
Chaetomium	chromium_A	0	chromium	A
Metarhizium	chromium_A	0.00100766	chromium	A
Suillus	chromium_A	0.00100766	chromium	A
unclassified Flavobacteriaceae	chromium_A	0.00503829	chromium	A
Serratia	chromium_A	0.00302297	chromium	A
Selenomonas	chromium_A	0.0201532	chromium	A
Purpureocillium	chromium_A	0	chromium	A
Fonsecaea	chromium_A	0.00100766	chromium	A
unclassified Flavobacteriales (miscellaneous)	chromium_A	0.00705361	chromium	A
Cronobacter	chromium_A	0.00604595	chromium	A
Legionella	chromium_A	0.00503829	chromium	A
Neglecta	chromium_A	0.0292221	chromium	A
Shewanella	chromium_A	0.00302297	chromium	A
Gomphus	chromium_A	0.00100766	chromium	A
Helicobacter	chromium_A	0.00503829	chromium	A
unclassified Eubacteriaceae	chromium_A	0.0161225	chromium	A
Wickerhamomyces	chromium_A	0.00302297	chromium	A
Hyaloscypha	chromium_A	0.00302297	chromium	A
Pyrrhoderma	chromium_A	0.00100766	chromium	A
Anaeromassilibacillus	chromium_A	0.0211608	chromium	A
Scheffersomyces	chromium_A	0	chromium	A
unclassified Porticoccaceae	chromium_A	0.00302297	chromium	A
Sanguibacter	chromium_A	0.00302297	chromium	A
Methanosarcina	chromium_A	0.00201532	chromium	A
Escovopsis	chromium_A	0.00100766	chromium	A
Athelia	chromium_A	0.00100766	chromium	A
Hyphopichia	chromium_A	0.00100766	chromium	A
Saccharomycopsis	chromium_A	0.00100766	chromium	A
Marssonina	chromium_A	0.00100766	chromium	A
Stenotrophomonas	chromium_A	0.00403063	chromium	A
Thermoanaerobacter	chromium_A	0.00403063	chromium	A
Pseudoalteromonas	chromium_A	0.00302297	chromium	A
Mycobacteroides	chromium_A	0.00604595	chromium	A
Barnesiella	chromium_A	0.00100766	chromium	A
Intestinimonas	chromium_A	0.0211608	chromium	A
unclassified Chitinophagaceae	chromium_A	0.00503829	chromium	A
Rhodotorula	chromium_A	0.00100766	chromium	A
Knoxdaviesia	chromium_A	0.00100766	chromium	A
Beauveria	chromium_A	0	chromium	A
Mrakia	chromium_A	0	chromium	A
Histoplasma	chromium_A	0.00100766	chromium	A
Byssochlamys	chromium_A	0.00100766	chromium	A
Neobulgaria	chromium_A	0	chromium	A
Romboutsia	chromium_A	0.00806127	chromium	A
Listeria	chromium_A	0.00906892	chromium	A
Sellimonas	chromium_A	0.0120919	chromium	A
Desulfotomaculum	chromium_A	0.0100766	chromium	A
Desulfovibrio	chromium_A	0.0120919	chromium	A
Rhizoctonia	chromium_A	0.00100766	chromium	A
Pseudocercospora	chromium_A	0.00100766	chromium	A
Arcobacter	chromium_A	0.00503829	chromium	A
Russula	chromium_A	0.00100766	chromium	A
Cladophialophora	chromium_A	0.00100766	chromium	A
Blumeria	chromium_A	0.00201532	chromium	A
unclassified Oscillospiraceae	chromium_A	0.0251915	chromium	A
Lactarius	chromium_A	0.00100766	chromium	A
Rhizopogon	chromium_A	0.00100766	chromium	A
Prevotellamassilia	chromium_A	0	chromium	A
Massilia	chromium_A	0.00302297	chromium	A
Microbacterium	chromium_A	0.00302297	chromium	A
Diversispora	chromium_A	0.00201532	chromium	A
Cantharellus	chromium_A	0.00201532	chromium	A
Spathaspora	chromium_A	0.00100766	chromium	A
Sphaerobolus	chromium_A	0.00100766	chromium	A
Mycoplasma	chromium_A	0.00503829	chromium	A
Homolaphlyctis	chromium_A	0	chromium	A
Sporisorium	chromium_A	0	chromium	A
Proteobacteria: environmental samples	chromium_A	0.0120919	chromium	A
Sporopachydermia	chromium_A	0	chromium	A
unclassified Chloroflexi	chromium_A	0.00604595	chromium	A
Peptoniphilus	chromium_A	0.0130996	chromium	A
Mesorhizobium	chromium_A	0.00604595	chromium	A
Sclerotium	chromium_A	0	chromium	A
Lecanicillium	chromium_A	0.00100766	chromium	A
Articulospora	chromium_A	0	chromium	A
Massilioclostridium	chromium_A	0.0130996	chromium	A
Cuneatibacter	chromium_A	0.0110842	chromium	A
Candidatus Stoquefichus	chromium_A	0.0181378	chromium	A
Rhizobium	chromium_A	0.00403063	chromium	A
Achromobacter	chromium_A	0.00302297	chromium	A
Pandoraea	chromium_A	0.00100766	chromium	A
Aureobasidium	chromium_A	0.00100766	chromium	A
Mycolicibacterium	chromium_A	0.00201532	chromium	A
Pyrenophora	chromium_A	0	chromium	A
Pantoea	chromium_A	0.00403063	chromium	A
Exserohilum	chromium_A	0	chromium	A
Actinobacillus	chromium_A	0.00302297	chromium	A
unclassified Candidatus Bipolaricaulota	chromium_A	0	chromium	A
unclassified Proteobacteria	chromium_A	0.00604595	chromium	A
Oceanobacillus	chromium_A	0.00503829	chromium	A
Edhazardia	chromium_A	0.00100766	chromium	A
unclassified Chaetothyriales	chromium_A	0.00100766	chromium	A
Trichothecium	chromium_A	0	chromium	A
Endoconidiophora	chromium_A	0	chromium	A
Dysgonomonas	chromium_A	0.00100766	chromium	A
Culturomica	chromium_A	0	chromium	A
Bordetella	chromium_A	0.00302297	chromium	A
Memnoniella	chromium_A	0	chromium	A
Serpula	chromium_A	0	chromium	A
Thermothelomyces	chromium_A	0	chromium	A
Sphingobacterium	chromium_A	0.00201532	chromium	A
Rodentibacter	chromium_A	0	chromium	A
Catenibacterium	chromium_A	0.0161225	chromium	A
Acetivibrio	chromium_A	0.0120919	chromium	A
unclassified Actinobacteria (class) (miscellaneous)	chromium_A	0.00403063	chromium	A
unclassified Verrucomicrobia	chromium_A	0.00604595	chromium	A
Acidovorax	chromium_A	0.00201532	chromium	A
Golovinomyces	chromium_A	0.00100766	chromium	A
Ramaria	chromium_A	0.00100766	chromium	A
Thermoascus	chromium_A	0.00201532	chromium	A
Kwoniella	chromium_A	0.00100766	chromium	A
Kytococcus	chromium_A	0.00201532	chromium	A
Enterobacter	chromium_A	0.00503829	chromium	A
Cladosporium	chromium_A	0.00100766	chromium	A
Aquimarina	chromium_A	0.00302297	chromium	A
Daldinia	chromium_A	0	chromium	A
Cryphonectria	chromium_A	0	chromium	A
Thermodesulfobacterium	chromium_A	0.00201532	chromium	A
unclassified Enterococcaceae	chromium_A	0.00100766	chromium	A
Desulfosporosinus	chromium_A	0.00906892	chromium	A
unclassified Bradyrhizobiaceae	chromium_A	0	chromium	A
Variovorax	chromium_A	0.00302297	chromium	A
unclassified Betaproteobacteria (miscellaneous)	chromium_A	0.00503829	chromium	A
Ramularia	chromium_A	0.00100766	chromium	A
Amanita	chromium_A	0.00100766	chromium	A
Pochonia	chromium_A	0	chromium	A
Pseudanabaena	chromium_A	0	chromium	A
Diplocarpon	chromium_A	0	chromium	A
Ophioceras	chromium_A	0	chromium	A
Endocarpon	chromium_A	0.00100766	chromium	A
Mediterranea	chromium_A	0	chromium	A
Megamonas	chromium_A	0.00906892	chromium	A
Anaerococcus	chromium_A	0.00705361	chromium	A
unclassified Elusimicrobia	chromium_A	0.00503829	chromium	A
Mageeibacillus	chromium_A	0.0100766	chromium	A
Xenorhabdus	chromium_A	0.00201532	chromium	A
Middelhovenomyces	chromium_A	0	chromium	A
Emergomyces	chromium_A	0.00100766	chromium	A
Phocea	chromium_A	0.0100766	chromium	A
Lichtheimia	chromium_A	0.00100766	chromium	A
Magnusiomyces	chromium_A	0.00100766	chromium	A
Hypoxylon	chromium_A	0.00100766	chromium	A
Solicoccozyma	chromium_A	0	chromium	A
Kluyveromyces	chromium_A	0	chromium	A
unclassified Eurotiomycetes	chromium_A	0	chromium	A
Paracoccidioides	chromium_A	0	chromium	A
Pyrenochaeta	chromium_A	0	chromium	A
Aquanectria	chromium_A	0	chromium	A
Scedosporium	chromium_A	0	chromium	A
Chrysoporthe	chromium_A	0	chromium	A
Thermococcus	chromium_A	0	chromium	A
Anaerobium	chromium_A	0.00705361	chromium	A
Brevibacillus	chromium_A	0.00705361	chromium	A
Polaribacter	chromium_A	0.00503829	chromium	A
Saturnispora	chromium_A	0.00201532	chromium	A
Ascoidea	chromium_A	0	chromium	A
Tetrapisispora	chromium_A	0.00100766	chromium	A
Blastobotrys	chromium_A	0.00100766	chromium	A
Cercospora	chromium_A	0.00100766	chromium	A
Boletus	chromium_A	0.00100766	chromium	A
Gaeumannomyces	chromium_A	0.00100766	chromium	A
Helicocarpus	chromium_A	0	chromium	A
Alternaria	chromium_A	0.00100766	chromium	A
Takashimella	chromium_A	0	chromium	A
unclassified Clostridia	chromium_A	0.0110842	chromium	A
unclassified Rhodobiaceae	chromium_A	0.00100766	chromium	A
Brachybacterium	chromium_A	0.00201532	chromium	A
unclassified Enterobacteriaceae (miscellaneous)	chromium_A	0.00201532	chromium	A
Chitinophaga	chromium_A	0.00403063	chromium	A
Claviceps	chromium_A	0.00100766	chromium	A
Diplodia	chromium_A	0.00100766	chromium	A
Zancudomyces	chromium_A	0	chromium	A
Trametes	chromium_A	0.00100766	chromium	A
unclassified Podoviridae	chromium_A	0	chromium	A
Xeromyces	chromium_A	0	chromium	A
Grosmannia	chromium_A	0	chromium	A
Gymnopilus	chromium_A	0	chromium	A
Stereum	chromium_A	0.00100766	chromium	A
Chlorociboria	chromium_A	0	chromium	A
Marinomonas	chromium_A	0.00201532	chromium	A
unclassified Desulfobacterales	chromium_A	0.00100766	chromium	A
Enorma	chromium_A	0.0110842	chromium	A
unclassified Anaerolineaceae	chromium_A	0.00503829	chromium	A
unclassified Comamonadaceae	chromium_A	0.00201532	chromium	A
Brachyspira	chromium_A	0.00302297	chromium	A
Pectobacterium	chromium_A	0.00100766	chromium	A
unclassified Ignavibacteria	chromium_A	0.00302297	chromium	A
Leptospira	chromium_A	0.00201532	chromium	A
Tolypocladium	chromium_A	0.00100766	chromium	A
Heterobasidion	chromium_A	0.00100766	chromium	A
Hirsutella	chromium_A	0.00100766	chromium	A
Piromyces	chromium_A	0.00100766	chromium	A
Calothrix	chromium_A	0.00302297	chromium	A
unclassified Fungi	chromium_A	0	chromium	A
Schizosaccharomyces	chromium_A	0	chromium	A
Polytolypa	chromium_A	0	chromium	A
Magnaporthiopsis	chromium_A	0	chromium	A
Violaceomyces	chromium_A	0	chromium	A
Clonostachys	chromium_A	0	chromium	A
unclassified Microviridae	chromium_A	0.00201532	chromium	A
Alteromonas	chromium_A	0.00201532	chromium	A
Zygosaccharomyces	chromium_A	0	chromium	A
Mucinivorans	chromium_A	0	chromium	A
Vagococcus	chromium_A	0.00201532	chromium	A
Epulopiscium	chromium_A	0.00604595	chromium	A
Methanobacterium	chromium_A	0.00201532	chromium	A
Nostoc	chromium_A	0.00302297	chromium	A
Oidium	chromium_A	0.00100766	chromium	A
Trichosporon	chromium_A	0.00100766	chromium	A
Chroogomphus	chromium_A	0.00100766	chromium	A
unclassified Solibacterales	chromium_A	0.00403063	chromium	A
Tenacibaculum	chromium_A	0.00302297	chromium	A
Choanephora	chromium_A	0	chromium	A
Zygoascus	chromium_A	0	chromium	A
Endocalyx	chromium_A	0	chromium	A
Coccidioides	chromium_A	0	chromium	A
Bretziella	chromium_A	0	chromium	A
unclassified Peptostreptococcaceae	chromium_A	0.00503829	chromium	A
Malassezia	chromium_A	0.00100766	chromium	A
Endozoicomonas	chromium_A	0.00100766	chromium	A
Sulfurovum	chromium_A	0	chromium	A
Cutibacterium	chromium_A	0.00100766	chromium	A
Leclercia	chromium_A	0.00100766	chromium	A
Aneurinibacillus	chromium_A	0.00403063	chromium	A
Murdochiella	chromium_A	0.00403063	chromium	A
Janthinobacterium	chromium_A	0.00302297	chromium	A
Lysobacter	chromium_A	0.00100766	chromium	A
Rhodobacter	chromium_A	0.00100766	chromium	A
Curvularia	chromium_A	0.00100766	chromium	A
Priceomyces	chromium_A	0.00100766	chromium	A
Barnettozyma	chromium_A	0.00100766	chromium	A
Lipomyces	chromium_A	0.00100766	chromium	A
Armillaria	chromium_A	0.00100766	chromium	A
Absidia	chromium_A	0	chromium	A
Apophysomyces	chromium_A	0	chromium	A
unclassified Francisellaceae	chromium_A	0.00100766	chromium	A
Verruconis	chromium_A	0	chromium	A
Wolbachia	chromium_A	0	chromium	A
Pestalotiopsis	chromium_A	0	chromium	A
unclassified Parcubacteria group	chromium_A	0.00201532	chromium	A
Capnocytophaga	chromium_A	0.00201532	chromium	A
Ophiognomonia	chromium_A	0.00100766	chromium	A
Bartonella	chromium_A	0.00201532	chromium	A
Elizabethkingia	chromium_A	0.00100766	chromium	A
Tidjanibacter	chromium_A	0	chromium	A
Gabonibacter	chromium_A	0	chromium	A
Christensenella	chromium_A	0.00806127	chromium	A
Catonella	chromium_A	0.00705361	chromium	A
Ruminiclostridium	chromium_A	0.00503829	chromium	A
Acetobacterium	chromium_A	0.00503829	chromium	A
unclassified Myxococcales	chromium_A	0.00302297	chromium	A
Rhodococcus	chromium_A	0.00302297	chromium	A
unclassified Acidimicrobiaceae	chromium_A	0.00302297	chromium	A
Halanaerobium	chromium_A	0.00403063	chromium	A
unclassified Cryomorphaceae	chromium_A	0.00100766	chromium	A
Chlorovirus	chromium_A	0	chromium	A
unclassified Candidatus Omnitrophica	chromium_A	0.00201532	chromium	A
unclassified Patescibacteria group	chromium_A	0.00201532	chromium	A
Lepidopterella	chromium_A	0	chromium	A
Xylanimonas	chromium_A	0.00201532	chromium	A
Amauroascus	chromium_A	0.00100766	chromium	A
Suhomyces	chromium_A	0.00100766	chromium	A
Novosphingobium	chromium_A	0.00201532	chromium	A
Chromobacterium	chromium_A	0.00100766	chromium	A
Ophidiomyces	chromium_A	0	chromium	A
Sphaerulina	chromium_A	0	chromium	A
Cenococcum	chromium_A	0	chromium	A
Chalaropsis	chromium_A	0	chromium	A
Hymenopellis	chromium_A	0	chromium	A
Neoboletus	chromium_A	0	chromium	A
Paxillus	chromium_A	0	chromium	A
Leptotrichia	chromium_A	0.00201532	chromium	A
Pseudonectria	chromium_A	0	chromium	A
Eutypa	chromium_A	0	chromium	A
Olsenella	chromium_A	0.00503829	chromium	A
Microtetraspora	chromium_A	0	chromium	A
Caldanaerobacter	chromium_A	0.00100766	chromium	A
Halorubrum	chromium_A	0.00100766	chromium	A
unclassified Desulfobacteraceae	chromium_A	0.00403063	chromium	A
Anaerosporobacter	chromium_A	0.00403063	chromium	A
Lachnobacterium	chromium_A	0.00403063	chromium	A
unclassified Rhodobacteraceae	chromium_A	0.00201532	chromium	A
unclassified Verrucomicrobiales	chromium_A	0.00100766	chromium	A
unclassified Anaerolineales	chromium_A	0.00302297	chromium	A
Sulfitobacter	chromium_A	0.00100766	chromium	A
unclassified Planctomycetaceae	chromium_A	0.00201532	chromium	A
Maribacter	chromium_A	0.00201532	chromium	A
Phaffomyces	chromium_A	0.00100766	chromium	A
Nakazawaea	chromium_A	0.00100766	chromium	A
Nadsonia	chromium_A	0.00100766	chromium	A
Capniomyces	chromium_A	0.00100766	chromium	A
Amorphotheca	chromium_A	0.00100766	chromium	A
Azospirillum	chromium_A	0.00302297	chromium	A
Leptosphaeria	chromium_A	0	chromium	A
Cytospora	chromium_A	0	chromium	A
Photobacterium	chromium_A	0.00302297	chromium	A
Arthrobotrys	chromium_A	0.00100766	chromium	A
Cadophora	chromium_A	0	chromium	A
Psychrobacter	chromium_A	0.00403063	chromium	A
Tremella	chromium_A	0	chromium	A
Coprinus	chromium_A	0	chromium	A
Laccaria	chromium_A	0	chromium	A
Lentinula	chromium_A	0	chromium	A
Psychromonas	chromium_A	0.00100766	chromium	A
Anoxybacillus	chromium_A	0.00201532	chromium	A
Sphingobium	chromium_A	0.00100766	chromium	A
Cohnella	chromium_A	0.00403063	chromium	A
Parvimonas	chromium_A	0.00403063	chromium	A
Micromonospora	chromium_A	0.00302297	chromium	A
Geobacter	chromium_A	0.00302297	chromium	A
Aeromonas	chromium_A	0.00302297	chromium	A
Debaryomyces	chromium_A	0.00201532	chromium	A
unclassified Bacteria candidate phyla	chromium_A	0.00201532	chromium	A
Yamadazyma	chromium_A	0.00100766	chromium	A
unclassified Planctomycetes	chromium_A	0.00201532	chromium	A
Terrisporobacter	chromium_A	0.00302297	chromium	A
Virgibacillus	chromium_A	0.00302297	chromium	A
Rhizomucor	chromium_A	0	chromium	A
Kuraishia	chromium_A	0	chromium	A
Pyronema	chromium_A	0	chromium	A
Chlorencoelia	chromium_A	0	chromium	A
unclassified Ploettnerulaceae	chromium_A	0	chromium	A
Stachybotrys	chromium_A	0	chromium	A
Leptographium	chromium_A	0	chromium	A
Rosellinia	chromium_A	0	chromium	A
Auricularia	chromium_A	0	chromium	A
Testicularia	chromium_A	0	chromium	A
Ceraceosorus	chromium_A	0	chromium	A
Martiniozyma	chromium_A	0	chromium	A
Colwellia	chromium_A	0.00100766	chromium	A
Weissella	chromium_A	0.00201532	chromium	A
Cellulosilyticum	chromium_A	0.00705361	chromium	A
Johnsonella	chromium_A	0.00806127	chromium	A
Herbinix	chromium_A	0.00403063	chromium	A
Halobacillus	chromium_A	0.00302297	chromium	A
unclassified Synergistaceae	chromium_A	0.00100766	chromium	A
Delftia	chromium_A	0.00100766	chromium	A
unclassified Phycisphaerales	chromium_A	0.00302297	chromium	A
Actinobacteria: environmental samples	chromium_A	0.00201532	chromium	A
unclassified Actinobacteria	chromium_A	0.00201532	chromium	A
Prochlorococcus	chromium_A	0.00201532	chromium	A
Coniochaeta	chromium_A	0.00100766	chromium	A
Rickettsia	chromium_A	0.00100766	chromium	A
Brettanomyces	chromium_A	0.00100766	chromium	A
Rahnella	chromium_A	0.00201532	chromium	A
unclassified Flammeovirgaceae	chromium_A	0.00100766	chromium	A
Peptostreptococcus	chromium_A	0.00503829	chromium	A
Mucilaginibacter	chromium_A	0.00100766	chromium	A
Cladonia	chromium_A	0.00100766	chromium	A
Hawksworthiomyces	chromium_A	0.00100766	chromium	A
Albophoma	chromium_A	0	chromium	A
Albatrellus	chromium_A	0	chromium	A
Shigella	chromium_A	0	chromium	A
Sodiomyces	chromium_A	0	chromium	A
Ganoderma	chromium_A	0	chromium	A
Monascus	chromium_A	0	chromium	A
Coleophoma	chromium_A	0	chromium	A
Corinectria	chromium_A	0	chromium	A
Stenocarpella	chromium_A	0	chromium	A
Schizophyllum	chromium_A	0	chromium	A
Endocronartium	chromium_A	0	chromium	A
Gliomastix	chromium_A	0	chromium	A
Parasitella	chromium_A	0	chromium	A
Acholeplasma	chromium_A	0.00201532	chromium	A
Proteus	chromium_A	0	chromium	A
Syntrophomonas	chromium_A	0.00503829	chromium	A
Shuttleworthia	chromium_A	0.00403063	chromium	A
Marinobacter	chromium_A	0.00302297	chromium	A
unclassified Acidobacteriaceae	chromium_A	0.00302297	chromium	A
Anaplasma	chromium_A	0	chromium	A
Sporosarcina	chromium_A	0.00302297	chromium	A
Riemerella	chromium_A	0.00201532	chromium	A
unclassified Nitrospirae	chromium_A	0.00201532	chromium	A
Gracilibacillus	chromium_A	0.00201532	chromium	A
unclassified Sphingobacteriales	chromium_A	0.00201532	chromium	A
unclassified Cytophagales (miscellaneous)	chromium_A	0.00201532	chromium	A
Meira	chromium_A	0.00100766	chromium	A
Pseudopropionibacterium	chromium_A	0.00201532	chromium	A
Amycolatopsis	chromium_A	0.00201532	chromium	A
Edwardsiella	chromium_A	0	chromium	A
unclassified Clostridiales Family XIII. Incertae Sedis	chromium_A	0.00403063	chromium	A
unclassified Ascomycota	chromium_A	0.00100766	chromium	A
Lachancea	chromium_A	0.00100766	chromium	A
Graphilbum	chromium_A	0.00100766	chromium	A
unclassified Sphingomonadales	chromium_A	0.00100766	chromium	A
Sulfurimonas	chromium_A	0.00100766	chromium	A
Exidia	chromium_A	0	chromium	A
Collimonas	chromium_A	0	chromium	A
Alkaliphilus	chromium_A	0.00201532	chromium	A
unclassified Rhodospirillaceae	chromium_A	0.00201532	chromium	A
Fibularhizoctonia	chromium_A	0	chromium	A
Rhizophlyctis	chromium_A	0	chromium	A
Megacollybia	chromium_A	0	chromium	A
Sutterella	chromium_A	0.00403063	chromium	A
Citeromyces	chromium_A	0	chromium	A
Naumovozyma	chromium_A	0	chromium	A
Lodderomyces	chromium_A	0	chromium	A
Botryosphaeria	chromium_A	0	chromium	A
Hymenotorrendiella	chromium_A	0	chromium	A
Drechmeria	chromium_A	0	chromium	A
Ustilaginoidea	chromium_A	0	chromium	A
Ceratocystiopsis	chromium_A	0	chromium	A
Panaeolus	chromium_A	0	chromium	A
Golubevia	chromium_A	0	chromium	A
Aerococcus	chromium_A	0.00201532	chromium	A
Ilyonectria	chromium_A	0	chromium	A
Gabonia	chromium_A	0	chromium	A
unclassified Christensenellaceae	chromium_A	0.00604595	chromium	A
Desulfallas	chromium_A	0.00503829	chromium	A
Peptoanaerobacter	chromium_A	0.00403063	chromium	A
Desulfitobacterium	chromium_A	0.00403063	chromium	A
Selenomonadales: environmental samples	chromium_A	0.00403063	chromium	A
Hungateiclostridium	chromium_A	0.00302297	chromium	A
Dielma	chromium_A	0.00302297	chromium	A
Brevibacterium	chromium_A	0.00201532	chromium	A
Dickeya	chromium_A	0.00201532	chromium	A
Cetobacterium	chromium_A	0.00201532	chromium	A
unclassified Dehalococcoidia	chromium_A	0.00201532	chromium	A
Francisella	chromium_A	0.00201532	chromium	A
unclassified Spirochaetes	chromium_A	0.00201532	chromium	A
Methanobrevibacter	chromium_A	0.00201532	chromium	A
Paramyrothecium	chromium_A	0.00100766	chromium	A
Stomatobaculum	chromium_A	0.00201532	chromium	A
Desulfobacula	chromium_A	0.00100766	chromium	A
Blastomonas	chromium_A	0	chromium	A
Nocardia	chromium_A	0.00201532	chromium	A
Dipodascus	chromium_A	0.00100766	chromium	A
Sistotremastrum	chromium_A	0.00100766	chromium	A
Lachnum	chromium_A	0.00100766	chromium	A
unclassified Armatimonadetes	chromium_A	0.00100766	chromium	A
Varibaculum	chromium_A	0.00100766	chromium	A
unclassified Microcoleaceae	chromium_A	0	chromium	A
Nakataea	chromium_A	0.00100766	chromium	A
Anncaliia	chromium_A	0	chromium	A
Nakaseomyces	chromium_A	0	chromium	A
Vanderwaltozyma	chromium_A	0	chromium	A
Basipetospora	chromium_A	0	chromium	A
Microcyclosporella	chromium_A	0	chromium	A
Corynespora	chromium_A	0	chromium	A
Ascocoryne	chromium_A	0	chromium	A
Oidiodendron	chromium_A	0	chromium	A
Podospora	chromium_A	0	chromium	A
Annulohypoxylon	chromium_A	0	chromium	A
Botryobasidium	chromium_A	0	chromium	A
Schizopora	chromium_A	0	chromium	A
Stropharia	chromium_A	0	chromium	A
Psilocybe	chromium_A	0	chromium	A
Moniliophthora	chromium_A	0	chromium	A
Herbaspirillum	chromium_A	0	chromium	A
Proliferodiscus	chromium_A	0	chromium	A
Hygrophorus	chromium_A	0	chromium	A
Acidimicrobium	chromium_A	0.00201532	chromium	A
Sporanaerobacter	chromium_A	0	chromium	A
Kregervanrija	chromium_A	0	chromium	A
Microbotryum	chromium_A	0	chromium	A
Orenia	chromium_A	0.00100766	chromium	A
Caloramator	chromium_A	0.00302297	chromium	A
Finegoldia	chromium_A	0.00201532	chromium	A
Geobacillus	chromium_A	0.00201532	chromium	A
Nematocida	chromium_A	0.00201532	chromium	A
Providencia	chromium_A	0.00201532	chromium	A
Comamonas	chromium_A	0.00201532	chromium	A
Pseudonocardia	chromium_A	0.00201532	chromium	A
Pachysolen	chromium_A	0.00100766	chromium	A
Gymnopus	chromium_A	0.00100766	chromium	A
Ascobolus	chromium_A	0	chromium	A
Arachnopeziza	chromium_A	0	chromium	A
Kretzschmaria	chromium_A	0	chromium	A
Phaeotremella	chromium_A	0	chromium	A
Calocera	chromium_A	0	chromium	A
Dactylellina	chromium_A	0	chromium	A
Lecanosticta	chromium_A	0	chromium	A
Wickerhamiella	chromium_A	0	chromium	A
Pseudopyrenochaeta	chromium_A	0	chromium	A
Rhodoplanes	chromium_A	0	chromium	A
unclassified Arcobacter group	chromium_A	0	chromium	A
unclassified Archaea	chromium_A	0	chromium	A
Kurthia	chromium_A	0.00302297	chromium	A
Planococcus	chromium_A	0.00201532	chromium	A
Taiwanofungus	chromium_A	0	chromium	A
unclassified Pasteurellaceae (miscellaneous)	chromium_A	0	chromium	A
Acetitomaculum	chromium_A	0.00403063	chromium	A
Hydrogenoanaerobacterium	chromium_A	0.00403063	chromium	A
Kandleria	chromium_A	0.00403063	chromium	A
Nocardiopsis	chromium_A	0.00201532	chromium	A
Thiomonas	chromium_A	0.00100766	chromium	A
Allomyces	chromium_A	0	chromium	A
Actinomucor	chromium_A	0	chromium	A
Zoophagus	chromium_A	0	chromium	A
Dimargaris	chromium_A	0	chromium	A
Geotrichum	chromium_A	0	chromium	A
Starmera	chromium_A	0	chromium	A
Millerozyma	chromium_A	0	chromium	A
Terfezia	chromium_A	0	chromium	A
Macrophomina	chromium_A	0	chromium	A
Neoscytalidium	chromium_A	0	chromium	A
Microcyclospora	chromium_A	0	chromium	A
Glarea	chromium_A	0	chromium	A
Atkinsonella	chromium_A	0	chromium	A
Dactylonectria	chromium_A	0	chromium	A
Coniella	chromium_A	0	chromium	A
Pseudohalonectria	chromium_A	0	chromium	A
Sarcodon	chromium_A	0	chromium	A
Agaricus	chromium_A	0	chromium	A
Pisolithus	chromium_A	0	chromium	A
Trichococcus	chromium_A	0.00201532	chromium	A
G4microvirus	chromium_A	0	chromium	A
Sporomusa	chromium_A	0.00302297	chromium	A
Hymenobacter	chromium_A	0.00201532	chromium	A
unclassified Legionellales	chromium_A	0.00201532	chromium	A
Spiribacter	chromium_A	0.00201532	chromium	A
Succinatimonas	chromium_A	0.00201532	chromium	A
Globicatella	chromium_A	0.00201532	chromium	A
Rhodospirillum	chromium_A	0	chromium	A
Liberibacter	chromium_A	0	chromium	A
Melissococcus	chromium_A	0	chromium	A
Sporolactobacillus	chromium_A	0.00201532	chromium	A
Geosporobacter	chromium_A	0.00201532	chromium	A
Lutispora	chromium_A	0.00201532	chromium	A
Alkalibaculum	chromium_A	0.00201532	chromium	A
Defluviitalea	chromium_A	0.00201532	chromium	A
Anaerovorax	chromium_A	0.00201532	chromium	A
Emergencia	chromium_A	0.00201532	chromium	A
Erysipelotrichaceae: environmental samples	chromium_A	0.00201532	chromium	A
Faecalicoccus	chromium_A	0.00201532	chromium	A
Pelosinus	chromium_A	0.00201532	chromium	A
Blattabacterium	chromium_A	0.00100766	chromium	A
Hyphomonas	chromium_A	0.00100766	chromium	A
Phocaeicola	chromium_A	0	chromium	A
Nautilia	chromium_A	0.00201532	chromium	A
Candidatus Kryptobacter	chromium_A	0	chromium	A
Bacteroides	shortread_A	71.6488	shortread	A
Haemophilus	shortread_A	0.00900991	shortread	A
crAss-like viruses	shortread_A	0.382421	shortread	A
Ralstonia	shortread_A	0.0010011	shortread	A
Enterococcus	shortread_A	0.302333	shortread	A
Homo	shortread_A	9.93393	shortread	A
unclassified Lachnospiraceae	shortread_A	0.48153	shortread	A
Clostridium	shortread_A	3.04835	shortread	A
Parabacteroides	shortread_A	2.04225	shortread	A
Phascolarctobacterium	shortread_A	0.495545	shortread	A
Fusobacterium	shortread_A	0.0020022	shortread	A
Roseburia	shortread_A	0.784863	shortread	A
Streptococcus	shortread_A	0.0120132	shortread	A
Dorea	shortread_A	0.266293	shortread	A
Eubacterium	shortread_A	0.347382	shortread	A
Blautia	shortread_A	0.297327	shortread	A
Subdoligranulum	shortread_A	0.0560617	shortread	A
unclassified Ruminococcaceae	shortread_A	0.0560617	shortread	A
Acidaminococcus	shortread_A	2.42266	shortread	A
Alistipes	shortread_A	4.11252	shortread	A
Lachnoclostridium	shortread_A	0.0680749	shortread	A
Collinsella	shortread_A	0.0560617	shortread	A
unclassified Clostridiales (miscellaneous)	shortread_A	0.10011	shortread	A
Firmicutes: environmental samples	shortread_A	0.165182	shortread	A
Bilophila	shortread_A	1.02913	shortread	A
Butyricicoccus	shortread_A	0.0480529	shortread	A
Ruminococcus	shortread_A	0.156172	shortread	A
Escherichia	shortread_A	0.010011	shortread	A
unclassified Firmicutes sensu stricto (miscellaneous)	shortread_A	0.0290319	shortread	A
Gemmiger	shortread_A	0.0190209	shortread	A
Rhizopus	shortread_A	0	shortread	A
Bifidobacterium	shortread_A	0.0010011	shortread	A
Saccharomycodes	shortread_A	0.010011	shortread	A
Coprococcus	shortread_A	0.0510562	shortread	A
Paeniclostridium	shortread_A	0	shortread	A
Crepidotus	shortread_A	0	shortread	A
Allisonella	shortread_A	0.0030033	shortread	A
Acinetobacter	shortread_A	0.0030033	shortread	A
Eggerthella	shortread_A	0.040044	shortread	A
Gemella	shortread_A	0	shortread	A
unclassified Veillonellaceae	shortread_A	0.0030033	shortread	A
Campylobacter	shortread_A	0.0010011	shortread	A
Prevotella	shortread_A	0.0430474	shortread	A
Parasutterella	shortread_A	0.14516	shortread	A
Holdemania	shortread_A	0.0280308	shortread	A
Pseudomonas	shortread_A	0.030033	shortread	A
Mus	shortread_A	0.00700771	shortread	A
Faecalibacterium	shortread_A	0.0420463	shortread	A
Coprobacillus	shortread_A	0.00600661	shortread	A
Streptomyces	shortread_A	0.00700771	shortread	A
Bradyrhizobium	shortread_A	0	shortread	A
unclassified Burkholderiales (miscellaneous)	shortread_A	0.0880969	shortread	A
Actinomyces	shortread_A	0.00500551	shortread	A
unclassified Sutterellaceae	shortread_A	0.0810892	shortread	A
Carnobacterium	shortread_A	0.0320352	shortread	A
unclassified Clostridiaceae	shortread_A	0.0290319	shortread	A
Metschnikowia	shortread_A	0.0010011	shortread	A
Hungatella	shortread_A	0.0110121	shortread	A
Cupriavidus	shortread_A	0	shortread	A
Bacillus	shortread_A	0.00500551	shortread	A
unclassified Erysipelotrichaceae	shortread_A	0.00600661	shortread	A
Flavonifractor	shortread_A	0.0650716	shortread	A
Butyricimonas	shortread_A	0.0130143	shortread	A
Fusarium	shortread_A	0.0030033	shortread	A
Lachnospiraceae: environmental samples	shortread_A	0.0140154	shortread	A
Aspergillus	shortread_A	0.0040044	shortread	A
Oscillibacter	shortread_A	0.224247	shortread	A
unclassified Muribaculaceae	shortread_A	0.0260286	shortread	A
Candidatus Accumulibacter	shortread_A	0.0020022	shortread	A
Phialocephala	shortread_A	0	shortread	A
Absiella	shortread_A	0.0010011	shortread	A
unclassified Burkholderiaceae	shortread_A	0	shortread	A
Colletotrichum	shortread_A	0.0020022	shortread	A
Corynebacterium	shortread_A	0.00600661	shortread	A
Rhynchosporium	shortread_A	0	shortread	A
Phix174microvirus	shortread_A	0.0120132	shortread	A
unclassified Bacteroidales (miscellaneous)	shortread_A	0.0660727	shortread	A
Clostridiales: environmental samples	shortread_A	0.00600661	shortread	A
Pasteurella	shortread_A	0	shortread	A
Akkermansia	shortread_A	0.00500551	shortread	A
Citrobacter	shortread_A	0	shortread	A
Agrobacterium	shortread_A	0	shortread	A
Pseudothermotoga	shortread_A	0.0020022	shortread	A
Aggregatibacter	shortread_A	0	shortread	A
Solobacterium	shortread_A	0	shortread	A
Viruses: environmental samples (186616)	shortread_A	0.0030033	shortread	A
unclassified Porphyromonadaceae	shortread_A	0.010011	shortread	A
Erysipelatoclostridium	shortread_A	0.0020022	shortread	A
Butyrivibrio	shortread_A	0.00500551	shortread	A
Clostridioides	shortread_A	0.010011	shortread	A
Agathobaculum	shortread_A	0.0040044	shortread	A
Veillonella	shortread_A	0.0020022	shortread	A
Talaromyces	shortread_A	0	shortread	A
Lactobacillus	shortread_A	0.0030033	shortread	A
Rothia	shortread_A	0	shortread	A
Sphingomonas	shortread_A	0	shortread	A
Asaccharobacter	shortread_A	0.0160176	shortread	A
unclassified Prolixibacteraceae	shortread_A	0	shortread	A
unclassified Xanthomonadaceae	shortread_A	0	shortread	A
Yersinia	shortread_A	0.0010011	shortread	A
Burkholderia	shortread_A	0.0010011	shortread	A
Tuber	shortread_A	0.0010011	shortread	A
Odoribacter	shortread_A	0.0240264	shortread	A
unclassified Peptococcaceae	shortread_A	0.00800881	shortread	A
Austropuccinia	shortread_A	0.0010011	shortread	A
Adlercreutzia	shortread_A	0.0160176	shortread	A
Trichoderma	shortread_A	0.0010011	shortread	A
Macrocystidia	shortread_A	0.0010011	shortread	A
Chlamydia	shortread_A	0.0280308	shortread	A
Penicillium	shortread_A	0.0010011	shortread	A
Staphylococcus	shortread_A	0.0010011	shortread	A
Thermotoga	shortread_A	0	shortread	A
Klebsiella	shortread_A	0.0010011	shortread	A
Tyzzerella	shortread_A	0.0210231	shortread	A
Paenibacillus	shortread_A	0.0020022	shortread	A
Monilinia	shortread_A	0.0040044	shortread	A
Lachnospira	shortread_A	0.0240264	shortread	A
Methylobacterium	shortread_A	0.0010011	shortread	A
Oribacterium	shortread_A	0.0020022	shortread	A
Myriosclerotinia	shortread_A	0.0270297	shortread	A
unclassified Micromonosporaceae	shortread_A	0	shortread	A
Baeospora	shortread_A	0.0040044	shortread	A
Monosporascus	shortread_A	0.0010011	shortread	A
Neisseria	shortread_A	0	shortread	A
unclassified Bacteria (miscellaneous)	shortread_A	0.0010011	shortread	A
Venturia	shortread_A	0.0010011	shortread	A
Mordavella	shortread_A	0.0010011	shortread	A
Schaalia	shortread_A	0.0010011	shortread	A
Melampsora	shortread_A	0.0020022	shortread	A
Diaporthe	shortread_A	0	shortread	A
Thielaviopsis	shortread_A	0.0010011	shortread	A
Neurospora	shortread_A	0	shortread	A
Saccharomyces	shortread_A	0.00700771	shortread	A
Faecalicatena	shortread_A	0.0020022	shortread	A
Sinorhizobium	shortread_A	0	shortread	A
Vibrio	shortread_A	0.0010011	shortread	A
Paraburkholderia	shortread_A	0.0010011	shortread	A
Rhizophagus	shortread_A	0.0010011	shortread	A
Pseudogymnoascus	shortread_A	0.0010011	shortread	A
Mycobacterium	shortread_A	0.00600661	shortread	A
Puccinia	shortread_A	0.0020022	shortread	A
Anaerostipes	shortread_A	0.0220242	shortread	A
Yarrowia	shortread_A	0	shortread	A
Gigaspora	shortread_A	0	shortread	A
Ogataea	shortread_A	0.0010011	shortread	A
Lanzia	shortread_A	0	shortread	A
Sclerotinia	shortread_A	0.0010011	shortread	A
Hanseniaspora	shortread_A	0	shortread	A
Hespellia	shortread_A	0.0010011	shortread	A
Epichloe	shortread_A	0.00500551	shortread	A
Stemphylium	shortread_A	0	shortread	A
Flavobacterium	shortread_A	0.0020022	shortread	A
Smittium	shortread_A	0	shortread	A
Clavispora	shortread_A	0	shortread	A
Pseudobutyrivibrio	shortread_A	0.0020022	shortread	A
Valsa	shortread_A	0	shortread	A
Mogibacterium	shortread_A	0	shortread	A
Candidatus Homeothermus	shortread_A	0.00500551	shortread	A
Lachnoanaerobaculum	shortread_A	0.0010011	shortread	A
Kazachstania	shortread_A	0	shortread	A
unclassified Prevotellaceae	shortread_A	0.0040044	shortread	A
Trichophyton	shortread_A	0	shortread	A
Paraprevotella	shortread_A	0.0040044	shortread	A
Arthrobacter	shortread_A	0.0010011	shortread	A
unclassified Bacteroidetes	shortread_A	0.0010011	shortread	A
unclassified Gammaproteobacteria (miscellaneous)	shortread_A	0.0010011	shortread	A
Holdemanella	shortread_A	0.0010011	shortread	A
Bariatricus	shortread_A	0.0010011	shortread	A
Sarocladium	shortread_A	0	shortread	A
Ceratocystis	shortread_A	0	shortread	A
Phycomyces	shortread_A	0	shortread	A
Granulicatella	shortread_A	0	shortread	A
Fusicatenibacter	shortread_A	0.010011	shortread	A
Tilletia	shortread_A	0	shortread	A
Treponema	shortread_A	0.0010011	shortread	A
Geosmithia	shortread_A	0	shortread	A
Eisenbergiella	shortread_A	0.0020022	shortread	A
Marvinbryantia	shortread_A	0.0010011	shortread	A
Blastomyces	shortread_A	0	shortread	A
Candida (1535326)	shortread_A	0	shortread	A
Brevundimonas	shortread_A	0	shortread	A
Angelakisella	shortread_A	0.0020022	shortread	A
Anaerotruncus	shortread_A	0.00600661	shortread	A
Ophiocordyceps	shortread_A	0	shortread	A
Tannerella	shortread_A	0.00600661	shortread	A
Chryseobacterium	shortread_A	0.0010011	shortread	A
Pyricularia	shortread_A	0.0030033	shortread	A
unclassified Candidatus Competibacteraceae	shortread_A	0.0010011	shortread	A
Faecalitalea	shortread_A	0.0010011	shortread	A
Clarireedia	shortread_A	0.0010011	shortread	A
Uromyces	shortread_A	0	shortread	A
Emmonsia	shortread_A	0	shortread	A
Tricholoma	shortread_A	0	shortread	A
Cyberlindnera	shortread_A	0	shortread	A
Mortierella	shortread_A	0	shortread	A
Termitomyces	shortread_A	0.0010011	shortread	A
Salmonella	shortread_A	0.0010011	shortread	A
Metaprevotella	shortread_A	0.0150165	shortread	A
Hymenoscyphus	shortread_A	0.0010011	shortread	A
Pleurotus	shortread_A	0.0010011	shortread	A
Exophiala	shortread_A	0.0010011	shortread	A
Pediococcus	shortread_A	0	shortread	A
Megasphaera	shortread_A	0.0010011	shortread	A
Erwinia	shortread_A	0.0010011	shortread	A
unclassified Saccharibacteria	shortread_A	0.0010011	shortread	A
Prevotellaceae: environmental samples	shortread_A	0.0030033	shortread	A
Erysiphe	shortread_A	0	shortread	A
Hemileia	shortread_A	0	shortread	A
Dialister	shortread_A	0	shortread	A
Morchella	shortread_A	0	shortread	A
Candidatus Kryptonium	shortread_A	0	shortread	A
unclassified Gemmatimonadetes	shortread_A	0	shortread	A
Ciborinia	shortread_A	0	shortread	A
Verticillium	shortread_A	0	shortread	A
Bacteroidales: environmental samples	shortread_A	0.0020022	shortread	A
Periconia	shortread_A	0	shortread	A
Gordonibacter	shortread_A	0.0030033	shortread	A
Lachnotalea	shortread_A	0.0010011	shortread	A
Anaerofustis	shortread_A	0	shortread	A
Alloascoidea	shortread_A	0	shortread	A
Cutaneotrichosporon	shortread_A	0	shortread	A
Porphyromonas	shortread_A	0.0030033	shortread	A
Phialophora (1379869)	shortread_A	0	shortread	A
Mycosphaerella	shortread_A	0	shortread	A
Catabacter	shortread_A	0.0010011	shortread	A
Abiotrophia	shortread_A	0.0010011	shortread	A
Hypsizygus	shortread_A	0	shortread	A
Raffaelea	shortread_A	0	shortread	A
unclassified Rhizobiales (miscellaneous)	shortread_A	0.0030033	shortread	A
Fournierella	shortread_A	0.0020022	shortread	A
Atopobium	shortread_A	0	shortread	A
Trueperella	shortread_A	0	shortread	A
Xylaria	shortread_A	0	shortread	A
Anaerocolumna	shortread_A	0.0010011	shortread	A
Sordaria	shortread_A	0	shortread	A
Cordyceps	shortread_A	0.0010011	shortread	A
unclassified Acidobacteria (miscellaneous)	shortread_A	0.0010011	shortread	A
Leucoagaricus	shortread_A	0	shortread	A
Glomus	shortread_A	0	shortread	A
Ophiostoma	shortread_A	0	shortread	A
Batrachochytrium	shortread_A	0	shortread	A
Starmerella	shortread_A	0	shortread	A
unclassified Bacillales	shortread_A	0	shortread	A
Pichia	shortread_A	0	shortread	A
Zymoseptoria	shortread_A	0.0010011	shortread	A
Parastagonospora	shortread_A	0.0010011	shortread	A
Cryptococcus	shortread_A	0	shortread	A
unclassified Deltaproteobacteria (miscellaneous)	shortread_A	0	shortread	A
Lactifluus	shortread_A	0	shortread	A
Lactococcus	shortread_A	0.0020022	shortread	A
Anaerotignum	shortread_A	0.0010011	shortread	A
Lysinibacillus	shortread_A	0	shortread	A
Calonectria	shortread_A	0	shortread	A
Neonectria	shortread_A	0	shortread	A
Sporothrix	shortread_A	0	shortread	A
Davidsoniella	shortread_A	0	shortread	A
unclassified Alphaproteobacteria (miscellaneous)	shortread_A	0	shortread	A
Ambrosiozyma	shortread_A	0	shortread	A
Murimonas	shortread_A	0.0010011	shortread	A
Lactonifactor	shortread_A	0.0010011	shortread	A
Pezicula	shortread_A	0	shortread	A
Ustilago	shortread_A	0.0010011	shortread	A
Pseudoflavonifractor	shortread_A	0.00500551	shortread	A
Halomonas	shortread_A	0	shortread	A
unclassified Cyanobacteria	shortread_A	0	shortread	A
Cronartium	shortread_A	0	shortread	A
Bipolaris	shortread_A	0	shortread	A
Huntiella	shortread_A	0	shortread	A
Pedobacter	shortread_A	0.0010011	shortread	A
Capronia	shortread_A	0.0010011	shortread	A
Xanthomonas	shortread_A	0	shortread	A
Chiua	shortread_A	0	shortread	A
Botrytis	shortread_A	0	shortread	A
Choiromyces	shortread_A	0	shortread	A
Apiotrichum	shortread_A	0.0010011	shortread	A
Ambrosiella	shortread_A	0	shortread	A
unclassified Syntrophaceae	shortread_A	0	shortread	A
Mucor	shortread_A	0	shortread	A
Chaetomium	shortread_A	0	shortread	A
Metarhizium	shortread_A	0.0010011	shortread	A
Suillus	shortread_A	0	shortread	A
unclassified Flavobacteriaceae	shortread_A	0	shortread	A
Serratia	shortread_A	0.00700771	shortread	A
Selenomonas	shortread_A	0.0010011	shortread	A
Purpureocillium	shortread_A	0	shortread	A
Fonsecaea	shortread_A	0	shortread	A
unclassified Flavobacteriales (miscellaneous)	shortread_A	0.0010011	shortread	A
Cronobacter	shortread_A	0.0010011	shortread	A
Legionella	shortread_A	0	shortread	A
Neglecta	shortread_A	0.0010011	shortread	A
Shewanella	shortread_A	0	shortread	A
Gomphus	shortread_A	0	shortread	A
Helicobacter	shortread_A	0	shortread	A
unclassified Eubacteriaceae	shortread_A	0.0040044	shortread	A
Wickerhamomyces	shortread_A	0	shortread	A
Hyaloscypha	shortread_A	0	shortread	A
Pyrrhoderma	shortread_A	0	shortread	A
Anaeromassilibacillus	shortread_A	0.0010011	shortread	A
Scheffersomyces	shortread_A	0	shortread	A
unclassified Porticoccaceae	shortread_A	0	shortread	A
Sanguibacter	shortread_A	0	shortread	A
Methanosarcina	shortread_A	0	shortread	A
Escovopsis	shortread_A	0	shortread	A
Athelia	shortread_A	0	shortread	A
Hyphopichia	shortread_A	0	shortread	A
Saccharomycopsis	shortread_A	0	shortread	A
Marssonina	shortread_A	0	shortread	A
Stenotrophomonas	shortread_A	0	shortread	A
Thermoanaerobacter	shortread_A	0.0010011	shortread	A
Pseudoalteromonas	shortread_A	0	shortread	A
Mycobacteroides	shortread_A	0	shortread	A
Barnesiella	shortread_A	0.00700771	shortread	A
Intestinimonas	shortread_A	0.00500551	shortread	A
unclassified Chitinophagaceae	shortread_A	0	shortread	A
Rhodotorula	shortread_A	0	shortread	A
Knoxdaviesia	shortread_A	0	shortread	A
Beauveria	shortread_A	0	shortread	A
Mrakia	shortread_A	0	shortread	A
Histoplasma	shortread_A	0	shortread	A
Byssochlamys	shortread_A	0	shortread	A
Neobulgaria	shortread_A	0	shortread	A
Romboutsia	shortread_A	0.0010011	shortread	A
Listeria	shortread_A	0.0010011	shortread	A
Sellimonas	shortread_A	0	shortread	A
Desulfotomaculum	shortread_A	0.0010011	shortread	A
Desulfovibrio	shortread_A	0.0030033	shortread	A
Rhizoctonia	shortread_A	0	shortread	A
Pseudocercospora	shortread_A	0	shortread	A
Arcobacter	shortread_A	0	shortread	A
Russula	shortread_A	0	shortread	A
Cladophialophora	shortread_A	0	shortread	A
Blumeria	shortread_A	0.0020022	shortread	A
unclassified Oscillospiraceae	shortread_A	0.0020022	shortread	A
Lactarius	shortread_A	0	shortread	A
Rhizopogon	shortread_A	0	shortread	A
Prevotellamassilia	shortread_A	0.0010011	shortread	A
Massilia	shortread_A	0	shortread	A
Microbacterium	shortread_A	0	shortread	A
Diversispora	shortread_A	0	shortread	A
Cantharellus	shortread_A	0	shortread	A
Spathaspora	shortread_A	0	shortread	A
Sphaerobolus	shortread_A	0	shortread	A
Mycoplasma	shortread_A	0	shortread	A
Homolaphlyctis	shortread_A	0	shortread	A
Sporisorium	shortread_A	0	shortread	A
Proteobacteria: environmental samples	shortread_A	0.0030033	shortread	A
Sporopachydermia	shortread_A	0	shortread	A
unclassified Chloroflexi	shortread_A	0	shortread	A
Peptoniphilus	shortread_A	0	shortread	A
Mesorhizobium	shortread_A	0	shortread	A
Sclerotium	shortread_A	0	shortread	A
Lecanicillium	shortread_A	0	shortread	A
Articulospora	shortread_A	0	shortread	A
Massilioclostridium	shortread_A	0	shortread	A
Cuneatibacter	shortread_A	0	shortread	A
Candidatus Stoquefichus	shortread_A	0.0010011	shortread	A
Rhizobium	shortread_A	0	shortread	A
Achromobacter	shortread_A	0	shortread	A
Pandoraea	shortread_A	0	shortread	A
Aureobasidium	shortread_A	0	shortread	A
Mycolicibacterium	shortread_A	0.0010011	shortread	A
Pyrenophora	shortread_A	0	shortread	A
Pantoea	shortread_A	0	shortread	A
Exserohilum	shortread_A	0	shortread	A
Actinobacillus	shortread_A	0	shortread	A
unclassified Candidatus Bipolaricaulota	shortread_A	0	shortread	A
unclassified Proteobacteria	shortread_A	0	shortread	A
Oceanobacillus	shortread_A	0	shortread	A
Edhazardia	shortread_A	0	shortread	A
unclassified Chaetothyriales	shortread_A	0	shortread	A
Trichothecium	shortread_A	0	shortread	A
Endoconidiophora	shortread_A	0	shortread	A
Dysgonomonas	shortread_A	0.0010011	shortread	A
Culturomica	shortread_A	0.0010011	shortread	A
Bordetella	shortread_A	0	shortread	A
Memnoniella	shortread_A	0	shortread	A
Serpula	shortread_A	0	shortread	A
Thermothelomyces	shortread_A	0	shortread	A
Sphingobacterium	shortread_A	0.0020022	shortread	A
Rodentibacter	shortread_A	0	shortread	A
Catenibacterium	shortread_A	0.0010011	shortread	A
Acetivibrio	shortread_A	0.0010011	shortread	A
unclassified Actinobacteria (class) (miscellaneous)	shortread_A	0	shortread	A
unclassified Verrucomicrobia	shortread_A	0.0010011	shortread	A
Acidovorax	shortread_A	0	shortread	A
Golovinomyces	shortread_A	0	shortread	A
Ramaria	shortread_A	0	shortread	A
Thermoascus	shortread_A	0	shortread	A
Kwoniella	shortread_A	0	shortread	A
Kytococcus	shortread_A	0	shortread	A
Enterobacter	shortread_A	0.0010011	shortread	A
Cladosporium	shortread_A	0	shortread	A
Aquimarina	shortread_A	0	shortread	A
Daldinia	shortread_A	0	shortread	A
Cryphonectria	shortread_A	0	shortread	A
Thermodesulfobacterium	shortread_A	0.0010011	shortread	A
unclassified Enterococcaceae	shortread_A	0	shortread	A
Desulfosporosinus	shortread_A	0	shortread	A
unclassified Bradyrhizobiaceae	shortread_A	0	shortread	A
Variovorax	shortread_A	0	shortread	A
unclassified Betaproteobacteria (miscellaneous)	shortread_A	0.0010011	shortread	A
Ramularia	shortread_A	0	shortread	A
Amanita	shortread_A	0	shortread	A
Pochonia	shortread_A	0	shortread	A
Pseudanabaena	shortread_A	0	shortread	A
Diplocarpon	shortread_A	0	shortread	A
Ophioceras	shortread_A	0	shortread	A
Endocarpon	shortread_A	0	shortread	A
Mediterranea	shortread_A	0.0040044	shortread	A
Megamonas	shortread_A	0	shortread	A
Anaerococcus	shortread_A	0	shortread	A
unclassified Elusimicrobia	shortread_A	0	shortread	A
Mageeibacillus	shortread_A	0	shortread	A
Xenorhabdus	shortread_A	0	shortread	A
Middelhovenomyces	shortread_A	0	shortread	A
Emergomyces	shortread_A	0	shortread	A
Phocea	shortread_A	0.0040044	shortread	A
Lichtheimia	shortread_A	0	shortread	A
Magnusiomyces	shortread_A	0	shortread	A
Hypoxylon	shortread_A	0	shortread	A
Solicoccozyma	shortread_A	0	shortread	A
Kluyveromyces	shortread_A	0	shortread	A
unclassified Eurotiomycetes	shortread_A	0	shortread	A
Paracoccidioides	shortread_A	0	shortread	A
Pyrenochaeta	shortread_A	0	shortread	A
Aquanectria	shortread_A	0	shortread	A
Scedosporium	shortread_A	0	shortread	A
Chrysoporthe	shortread_A	0	shortread	A
Thermococcus	shortread_A	0	shortread	A
Anaerobium	shortread_A	0	shortread	A
Brevibacillus	shortread_A	0	shortread	A
Polaribacter	shortread_A	0	shortread	A
Saturnispora	shortread_A	0	shortread	A
Ascoidea	shortread_A	0	shortread	A
Tetrapisispora	shortread_A	0	shortread	A
Blastobotrys	shortread_A	0	shortread	A
Cercospora	shortread_A	0	shortread	A
Boletus	shortread_A	0	shortread	A
Gaeumannomyces	shortread_A	0	shortread	A
Helicocarpus	shortread_A	0	shortread	A
Alternaria	shortread_A	0	shortread	A
Takashimella	shortread_A	0	shortread	A
unclassified Clostridia	shortread_A	0.0010011	shortread	A
unclassified Rhodobiaceae	shortread_A	0	shortread	A
Brachybacterium	shortread_A	0	shortread	A
unclassified Enterobacteriaceae (miscellaneous)	shortread_A	0	shortread	A
Chitinophaga	shortread_A	0	shortread	A
Claviceps	shortread_A	0	shortread	A
Diplodia	shortread_A	0	shortread	A
Zancudomyces	shortread_A	0	shortread	A
Trametes	shortread_A	0	shortread	A
unclassified Podoviridae	shortread_A	0	shortread	A
Xeromyces	shortread_A	0	shortread	A
Grosmannia	shortread_A	0	shortread	A
Gymnopilus	shortread_A	0	shortread	A
Stereum	shortread_A	0	shortread	A
Chlorociboria	shortread_A	0	shortread	A
Marinomonas	shortread_A	0	shortread	A
unclassified Desulfobacterales	shortread_A	0	shortread	A
Enorma	shortread_A	0	shortread	A
unclassified Anaerolineaceae	shortread_A	0	shortread	A
unclassified Comamonadaceae	shortread_A	0	shortread	A
Brachyspira	shortread_A	0	shortread	A
Pectobacterium	shortread_A	0	shortread	A
unclassified Ignavibacteria	shortread_A	0	shortread	A
Leptospira	shortread_A	0	shortread	A
Tolypocladium	shortread_A	0	shortread	A
Heterobasidion	shortread_A	0	shortread	A
Hirsutella	shortread_A	0	shortread	A
Piromyces	shortread_A	0	shortread	A
Calothrix	shortread_A	0	shortread	A
unclassified Fungi	shortread_A	0	shortread	A
Schizosaccharomyces	shortread_A	0	shortread	A
Polytolypa	shortread_A	0	shortread	A
Magnaporthiopsis	shortread_A	0	shortread	A
Violaceomyces	shortread_A	0	shortread	A
Clonostachys	shortread_A	0	shortread	A
unclassified Microviridae	shortread_A	0	shortread	A
Alteromonas	shortread_A	0	shortread	A
Zygosaccharomyces	shortread_A	0	shortread	A
Mucinivorans	shortread_A	0.0010011	shortread	A
Vagococcus	shortread_A	0	shortread	A
Epulopiscium	shortread_A	0	shortread	A
Methanobacterium	shortread_A	0	shortread	A
Nostoc	shortread_A	0	shortread	A
Oidium	shortread_A	0	shortread	A
Trichosporon	shortread_A	0	shortread	A
Chroogomphus	shortread_A	0	shortread	A
unclassified Solibacterales	shortread_A	0	shortread	A
Tenacibaculum	shortread_A	0.0010011	shortread	A
Choanephora	shortread_A	0	shortread	A
Zygoascus	shortread_A	0	shortread	A
Endocalyx	shortread_A	0	shortread	A
Coccidioides	shortread_A	0	shortread	A
Bretziella	shortread_A	0	shortread	A
unclassified Peptostreptococcaceae	shortread_A	0	shortread	A
Malassezia	shortread_A	0	shortread	A
Endozoicomonas	shortread_A	0	shortread	A
Sulfurovum	shortread_A	0	shortread	A
Cutibacterium	shortread_A	0	shortread	A
Leclercia	shortread_A	0	shortread	A
Aneurinibacillus	shortread_A	0	shortread	A
Murdochiella	shortread_A	0	shortread	A
Janthinobacterium	shortread_A	0	shortread	A
Lysobacter	shortread_A	0	shortread	A
Rhodobacter	shortread_A	0	shortread	A
Curvularia	shortread_A	0	shortread	A
Priceomyces	shortread_A	0	shortread	A
Barnettozyma	shortread_A	0	shortread	A
Lipomyces	shortread_A	0	shortread	A
Armillaria	shortread_A	0	shortread	A
Absidia	shortread_A	0	shortread	A
Apophysomyces	shortread_A	0	shortread	A
unclassified Francisellaceae	shortread_A	0.0020022	shortread	A
Verruconis	shortread_A	0	shortread	A
Wolbachia	shortread_A	0	shortread	A
Pestalotiopsis	shortread_A	0	shortread	A
unclassified Parcubacteria group	shortread_A	0	shortread	A
Capnocytophaga	shortread_A	0	shortread	A
Ophiognomonia	shortread_A	0.0020022	shortread	A
Bartonella	shortread_A	0	shortread	A
Elizabethkingia	shortread_A	0	shortread	A
Tidjanibacter	shortread_A	0.0040044	shortread	A
Gabonibacter	shortread_A	0	shortread	A
Christensenella	shortread_A	0	shortread	A
Catonella	shortread_A	0	shortread	A
Ruminiclostridium	shortread_A	0	shortread	A
Acetobacterium	shortread_A	0	shortread	A
unclassified Myxococcales	shortread_A	0	shortread	A
Rhodococcus	shortread_A	0	shortread	A
unclassified Acidimicrobiaceae	shortread_A	0	shortread	A
Halanaerobium	shortread_A	0	shortread	A
unclassified Cryomorphaceae	shortread_A	0	shortread	A
Chlorovirus	shortread_A	0	shortread	A
unclassified Candidatus Omnitrophica	shortread_A	0	shortread	A
unclassified Patescibacteria group	shortread_A	0	shortread	A
Lepidopterella	shortread_A	0	shortread	A
Xylanimonas	shortread_A	0	shortread	A
Amauroascus	shortread_A	0	shortread	A
Suhomyces	shortread_A	0	shortread	A
Novosphingobium	shortread_A	0	shortread	A
Chromobacterium	shortread_A	0	shortread	A
Ophidiomyces	shortread_A	0	shortread	A
Sphaerulina	shortread_A	0	shortread	A
Cenococcum	shortread_A	0	shortread	A
Chalaropsis	shortread_A	0	shortread	A
Hymenopellis	shortread_A	0	shortread	A
Neoboletus	shortread_A	0	shortread	A
Paxillus	shortread_A	0	shortread	A
Leptotrichia	shortread_A	0	shortread	A
Pseudonectria	shortread_A	0	shortread	A
Eutypa	shortread_A	0	shortread	A
Olsenella	shortread_A	0.0010011	shortread	A
Microtetraspora	shortread_A	0	shortread	A
Caldanaerobacter	shortread_A	0	shortread	A
Halorubrum	shortread_A	0.0010011	shortread	A
unclassified Desulfobacteraceae	shortread_A	0	shortread	A
Anaerosporobacter	shortread_A	0	shortread	A
Lachnobacterium	shortread_A	0	shortread	A
unclassified Rhodobacteraceae	shortread_A	0	shortread	A
unclassified Verrucomicrobiales	shortread_A	0	shortread	A
unclassified Anaerolineales	shortread_A	0	shortread	A
Sulfitobacter	shortread_A	0	shortread	A
unclassified Planctomycetaceae	shortread_A	0	shortread	A
Maribacter	shortread_A	0	shortread	A
Phaffomyces	shortread_A	0	shortread	A
Nakazawaea	shortread_A	0	shortread	A
Nadsonia	shortread_A	0	shortread	A
Capniomyces	shortread_A	0	shortread	A
Amorphotheca	shortread_A	0	shortread	A
Azospirillum	shortread_A	0.0010011	shortread	A
Leptosphaeria	shortread_A	0	shortread	A
Cytospora	shortread_A	0	shortread	A
Photobacterium	shortread_A	0	shortread	A
Arthrobotrys	shortread_A	0	shortread	A
Cadophora	shortread_A	0	shortread	A
Psychrobacter	shortread_A	0	shortread	A
Tremella	shortread_A	0	shortread	A
Coprinus	shortread_A	0	shortread	A
Laccaria	shortread_A	0	shortread	A
Lentinula	shortread_A	0	shortread	A
Psychromonas	shortread_A	0	shortread	A
Anoxybacillus	shortread_A	0	shortread	A
Sphingobium	shortread_A	0	shortread	A
Cohnella	shortread_A	0	shortread	A
Parvimonas	shortread_A	0	shortread	A
Micromonospora	shortread_A	0	shortread	A
Geobacter	shortread_A	0	shortread	A
Aeromonas	shortread_A	0	shortread	A
Debaryomyces	shortread_A	0	shortread	A
unclassified Bacteria candidate phyla	shortread_A	0	shortread	A
Yamadazyma	shortread_A	0	shortread	A
unclassified Planctomycetes	shortread_A	0	shortread	A
Terrisporobacter	shortread_A	0	shortread	A
Virgibacillus	shortread_A	0	shortread	A
Rhizomucor	shortread_A	0	shortread	A
Kuraishia	shortread_A	0	shortread	A
Pyronema	shortread_A	0	shortread	A
Chlorencoelia	shortread_A	0	shortread	A
unclassified Ploettnerulaceae	shortread_A	0	shortread	A
Stachybotrys	shortread_A	0	shortread	A
Leptographium	shortread_A	0	shortread	A
Rosellinia	shortread_A	0	shortread	A
Auricularia	shortread_A	0	shortread	A
Testicularia	shortread_A	0	shortread	A
Ceraceosorus	shortread_A	0	shortread	A
Martiniozyma	shortread_A	0	shortread	A
Colwellia	shortread_A	0.0010011	shortread	A
Weissella	shortread_A	0	shortread	A
Cellulosilyticum	shortread_A	0	shortread	A
Johnsonella	shortread_A	0.0010011	shortread	A
Herbinix	shortread_A	0	shortread	A
Halobacillus	shortread_A	0	shortread	A
unclassified Synergistaceae	shortread_A	0	shortread	A
Delftia	shortread_A	0	shortread	A
unclassified Phycisphaerales	shortread_A	0	shortread	A
Actinobacteria: environmental samples	shortread_A	0	shortread	A
unclassified Actinobacteria	shortread_A	0	shortread	A
Prochlorococcus	shortread_A	0	shortread	A
Coniochaeta	shortread_A	0	shortread	A
Rickettsia	shortread_A	0	shortread	A
Brettanomyces	shortread_A	0	shortread	A
Rahnella	shortread_A	0	shortread	A
unclassified Flammeovirgaceae	shortread_A	0	shortread	A
Peptostreptococcus	shortread_A	0	shortread	A
Mucilaginibacter	shortread_A	0	shortread	A
Cladonia	shortread_A	0	shortread	A
Hawksworthiomyces	shortread_A	0	shortread	A
Albophoma	shortread_A	0	shortread	A
Albatrellus	shortread_A	0	shortread	A
Shigella	shortread_A	0	shortread	A
Sodiomyces	shortread_A	0	shortread	A
Ganoderma	shortread_A	0	shortread	A
Monascus	shortread_A	0	shortread	A
Coleophoma	shortread_A	0	shortread	A
Corinectria	shortread_A	0	shortread	A
Stenocarpella	shortread_A	0	shortread	A
Schizophyllum	shortread_A	0	shortread	A
Endocronartium	shortread_A	0	shortread	A
Gliomastix	shortread_A	0	shortread	A
Parasitella	shortread_A	0	shortread	A
Acholeplasma	shortread_A	0	shortread	A
Proteus	shortread_A	0	shortread	A
Syntrophomonas	shortread_A	0	shortread	A
Shuttleworthia	shortread_A	0	shortread	A
Marinobacter	shortread_A	0	shortread	A
unclassified Acidobacteriaceae	shortread_A	0	shortread	A
Anaplasma	shortread_A	0	shortread	A
Sporosarcina	shortread_A	0	shortread	A
Riemerella	shortread_A	0	shortread	A
unclassified Nitrospirae	shortread_A	0	shortread	A
Gracilibacillus	shortread_A	0	shortread	A
unclassified Sphingobacteriales	shortread_A	0	shortread	A
unclassified Cytophagales (miscellaneous)	shortread_A	0	shortread	A
Meira	shortread_A	0	shortread	A
Pseudopropionibacterium	shortread_A	0	shortread	A
Amycolatopsis	shortread_A	0	shortread	A
Edwardsiella	shortread_A	0	shortread	A
unclassified Clostridiales Family XIII. Incertae Sedis	shortread_A	0.0010011	shortread	A
unclassified Ascomycota	shortread_A	0	shortread	A
Lachancea	shortread_A	0	shortread	A
Graphilbum	shortread_A	0	shortread	A
unclassified Sphingomonadales	shortread_A	0	shortread	A
Sulfurimonas	shortread_A	0	shortread	A
Exidia	shortread_A	0	shortread	A
Collimonas	shortread_A	0	shortread	A
Alkaliphilus	shortread_A	0	shortread	A
unclassified Rhodospirillaceae	shortread_A	0.0010011	shortread	A
Fibularhizoctonia	shortread_A	0	shortread	A
Rhizophlyctis	shortread_A	0	shortread	A
Megacollybia	shortread_A	0	shortread	A
Sutterella	shortread_A	0.0010011	shortread	A
Citeromyces	shortread_A	0	shortread	A
Naumovozyma	shortread_A	0	shortread	A
Lodderomyces	shortread_A	0	shortread	A
Botryosphaeria	shortread_A	0	shortread	A
Hymenotorrendiella	shortread_A	0	shortread	A
Drechmeria	shortread_A	0	shortread	A
Ustilaginoidea	shortread_A	0	shortread	A
Ceratocystiopsis	shortread_A	0	shortread	A
Panaeolus	shortread_A	0	shortread	A
Golubevia	shortread_A	0	shortread	A
Aerococcus	shortread_A	0	shortread	A
Ilyonectria	shortread_A	0	shortread	A
Gabonia	shortread_A	0	shortread	A
unclassified Christensenellaceae	shortread_A	0	shortread	A
Desulfallas	shortread_A	0	shortread	A
Peptoanaerobacter	shortread_A	0	shortread	A
Desulfitobacterium	shortread_A	0	shortread	A
Selenomonadales: environmental samples	shortread_A	0	shortread	A
Hungateiclostridium	shortread_A	0	shortread	A
Dielma	shortread_A	0	shortread	A
Brevibacterium	shortread_A	0	shortread	A
Dickeya	shortread_A	0	shortread	A
Cetobacterium	shortread_A	0	shortread	A
unclassified Dehalococcoidia	shortread_A	0	shortread	A
Francisella	shortread_A	0	shortread	A
unclassified Spirochaetes	shortread_A	0	shortread	A
Methanobrevibacter	shortread_A	0	shortread	A
Paramyrothecium	shortread_A	0	shortread	A
Stomatobaculum	shortread_A	0	shortread	A
Desulfobacula	shortread_A	0	shortread	A
Blastomonas	shortread_A	0	shortread	A
Nocardia	shortread_A	0	shortread	A
Dipodascus	shortread_A	0	shortread	A
Sistotremastrum	shortread_A	0	shortread	A
Lachnum	shortread_A	0	shortread	A
unclassified Armatimonadetes	shortread_A	0	shortread	A
Varibaculum	shortread_A	0	shortread	A
unclassified Microcoleaceae	shortread_A	0	shortread	A
Nakataea	shortread_A	0	shortread	A
Anncaliia	shortread_A	0	shortread	A
Nakaseomyces	shortread_A	0	shortread	A
Vanderwaltozyma	shortread_A	0	shortread	A
Basipetospora	shortread_A	0	shortread	A
Microcyclosporella	shortread_A	0	shortread	A
Corynespora	shortread_A	0	shortread	A
Ascocoryne	shortread_A	0	shortread	A
Oidiodendron	shortread_A	0	shortread	A
Podospora	shortread_A	0	shortread	A
Annulohypoxylon	shortread_A	0	shortread	A
Botryobasidium	shortread_A	0	shortread	A
Schizopora	shortread_A	0	shortread	A
Stropharia	shortread_A	0	shortread	A
Psilocybe	shortread_A	0	shortread	A
Moniliophthora	shortread_A	0	shortread	A
Herbaspirillum	shortread_A	0	shortread	A
Proliferodiscus	shortread_A	0	shortread	A
Hygrophorus	shortread_A	0	shortread	A
Acidimicrobium	shortread_A	0	shortread	A
Sporanaerobacter	shortread_A	0	shortread	A
Kregervanrija	shortread_A	0	shortread	A
Microbotryum	shortread_A	0	shortread	A
Orenia	shortread_A	0	shortread	A
Caloramator	shortread_A	0	shortread	A
Finegoldia	shortread_A	0	shortread	A
Geobacillus	shortread_A	0	shortread	A
Nematocida	shortread_A	0	shortread	A
Providencia	shortread_A	0	shortread	A
Comamonas	shortread_A	0	shortread	A
Pseudonocardia	shortread_A	0	shortread	A
Pachysolen	shortread_A	0	shortread	A
Gymnopus	shortread_A	0	shortread	A
Ascobolus	shortread_A	0	shortread	A
Arachnopeziza	shortread_A	0	shortread	A
Kretzschmaria	shortread_A	0	shortread	A
Phaeotremella	shortread_A	0	shortread	A
Calocera	shortread_A	0	shortread	A
Dactylellina	shortread_A	0	shortread	A
Lecanosticta	shortread_A	0	shortread	A
Wickerhamiella	shortread_A	0	shortread	A
Pseudopyrenochaeta	shortread_A	0	shortread	A
Rhodoplanes	shortread_A	0	shortread	A
unclassified Arcobacter group	shortread_A	0	shortread	A
unclassified Archaea	shortread_A	0	shortread	A
Kurthia	shortread_A	0	shortread	A
Planococcus	shortread_A	0	shortread	A
Taiwanofungus	shortread_A	0	shortread	A
unclassified Pasteurellaceae (miscellaneous)	shortread_A	0	shortread	A
Acetitomaculum	shortread_A	0	shortread	A
Hydrogenoanaerobacterium	shortread_A	0	shortread	A
Kandleria	shortread_A	0	shortread	A
Nocardiopsis	shortread_A	0	shortread	A
Thiomonas	shortread_A	0	shortread	A
Allomyces	shortread_A	0	shortread	A
Actinomucor	shortread_A	0	shortread	A
Zoophagus	shortread_A	0	shortread	A
Dimargaris	shortread_A	0	shortread	A
Geotrichum	shortread_A	0	shortread	A
Starmera	shortread_A	0	shortread	A
Millerozyma	shortread_A	0	shortread	A
Terfezia	shortread_A	0	shortread	A
Macrophomina	shortread_A	0	shortread	A
Neoscytalidium	shortread_A	0	shortread	A
Microcyclospora	shortread_A	0	shortread	A
Glarea	shortread_A	0	shortread	A
Atkinsonella	shortread_A	0	shortread	A
Dactylonectria	shortread_A	0	shortread	A
Coniella	shortread_A	0	shortread	A
Pseudohalonectria	shortread_A	0	shortread	A
Sarcodon	shortread_A	0	shortread	A
Agaricus	shortread_A	0	shortread	A
Pisolithus	shortread_A	0	shortread	A
Trichococcus	shortread_A	0	shortread	A
G4microvirus	shortread_A	0	shortread	A
Sporomusa	shortread_A	0	shortread	A
Hymenobacter	shortread_A	0	shortread	A
unclassified Legionellales	shortread_A	0	shortread	A
Spiribacter	shortread_A	0	shortread	A
Succinatimonas	shortread_A	0	shortread	A
Globicatella	shortread_A	0	shortread	A
Rhodospirillum	shortread_A	0	shortread	A
Liberibacter	shortread_A	0	shortread	A
Melissococcus	shortread_A	0	shortread	A
Sporolactobacillus	shortread_A	0	shortread	A
Geosporobacter	shortread_A	0	shortread	A
Lutispora	shortread_A	0	shortread	A
Alkalibaculum	shortread_A	0	shortread	A
Defluviitalea	shortread_A	0	shortread	A
Anaerovorax	shortread_A	0	shortread	A
Emergencia	shortread_A	0	shortread	A
Erysipelotrichaceae: environmental samples	shortread_A	0	shortread	A
Faecalicoccus	shortread_A	0	shortread	A
Pelosinus	shortread_A	0	shortread	A
Blattabacterium	shortread_A	0	shortread	A
Hyphomonas	shortread_A	0	shortread	A
Phocaeicola	shortread_A	0	shortread	A
Nautilia	shortread_A	0	shortread	A
Candidatus Kryptobacter	shortread_A	0	shortread	A
Bacteroides	shortread_B	92.9638	shortread	B
Haemophilus	shortread_B	0.0070042	shortread	B
crAss-like viruses	shortread_B	1.61497	shortread	B
Ralstonia	shortread_B	0	shortread	B
Enterococcus	shortread_B	0.0380228	shortread	B
Homo	shortread_B	0.0630378	shortread	B
unclassified Lachnospiraceae	shortread_B	0.0430258	shortread	B
Clostridium	shortread_B	0.331199	shortread	B
Parabacteroides	shortread_B	2.68461	shortread	B
Phascolarctobacterium	shortread_B	0	shortread	B
Fusobacterium	shortread_B	0.0060036	shortread	B
Roseburia	shortread_B	0.107064	shortread	B
Streptococcus	shortread_B	0.0410246	shortread	B
Dorea	shortread_B	0.0520312	shortread	B
Eubacterium	shortread_B	0.05003	shortread	B
Blautia	shortread_B	0.0520312	shortread	B
Subdoligranulum	shortread_B	0.0010006	shortread	B
unclassified Ruminococcaceae	shortread_B	0.0020012	shortread	B
Acidaminococcus	shortread_B	0	shortread	B
Alistipes	shortread_B	0.015009	shortread	B
Lachnoclostridium	shortread_B	0.238143	shortread	B
Collinsella	shortread_B	0.25015	shortread	B
unclassified Clostridiales (miscellaneous)	shortread_B	0.0030018	shortread	B
Firmicutes: environmental samples	shortread_B	0	shortread	B
Bilophila	shortread_B	0	shortread	B
Butyricicoccus	shortread_B	0.0040024	shortread	B
Ruminococcus	shortread_B	0.0110066	shortread	B
Escherichia	shortread_B	0.109065	shortread	B
unclassified Firmicutes sensu stricto (miscellaneous)	shortread_B	0.0290174	shortread	B
Gemmiger	shortread_B	0	shortread	B
Rhizopus	shortread_B	0.0120072	shortread	B
Bifidobacterium	shortread_B	0	shortread	B
Saccharomycodes	shortread_B	0.268161	shortread	B
Coprococcus	shortread_B	0.0110066	shortread	B
Paeniclostridium	shortread_B	0	shortread	B
Crepidotus	shortread_B	0	shortread	B
Allisonella	shortread_B	0.0010006	shortread	B
Acinetobacter	shortread_B	0	shortread	B
Eggerthella	shortread_B	0	shortread	B
Gemella	shortread_B	0.0140084	shortread	B
unclassified Veillonellaceae	shortread_B	0.0010006	shortread	B
Campylobacter	shortread_B	0.0010006	shortread	B
Prevotella	shortread_B	0.080048	shortread	B
Parasutterella	shortread_B	0.13308	shortread	B
Holdemania	shortread_B	0	shortread	B
Pseudomonas	shortread_B	0.0020012	shortread	B
Mus	shortread_B	0.0010006	shortread	B
Faecalibacterium	shortread_B	0.0010006	shortread	B
Coprobacillus	shortread_B	0	shortread	B
Streptomyces	shortread_B	0.0020012	shortread	B
Bradyrhizobium	shortread_B	0.0110066	shortread	B
unclassified Burkholderiales (miscellaneous)	shortread_B	0.0830498	shortread	B
Actinomyces	shortread_B	0.0020012	shortread	B
unclassified Sutterellaceae	shortread_B	0.0780468	shortread	B
Carnobacterium	shortread_B	0	shortread	B
unclassified Clostridiaceae	shortread_B	0.0030018	shortread	B
Metschnikowia	shortread_B	0	shortread	B
Hungatella	shortread_B	0.0090054	shortread	B
Cupriavidus	shortread_B	0	shortread	B
Bacillus	shortread_B	0.0020012	shortread	B
unclassified Erysipelotrichaceae	shortread_B	0	shortread	B
Flavonifractor	shortread_B	0.0060036	shortread	B
Butyricimonas	shortread_B	0.0210126	shortread	B
Fusarium	shortread_B	0.0040024	shortread	B
Lachnospiraceae: environmental samples	shortread_B	0.0030018	shortread	B
Aspergillus	shortread_B	0.0010006	shortread	B
Oscillibacter	shortread_B	0	shortread	B
unclassified Muribaculaceae	shortread_B	0.0290174	shortread	B
Candidatus Accumulibacter	shortread_B	0.0010006	shortread	B
Phialocephala	shortread_B	0	shortread	B
Absiella	shortread_B	0	shortread	B
unclassified Burkholderiaceae	shortread_B	0	shortread	B
Colletotrichum	shortread_B	0.0040024	shortread	B
Corynebacterium	shortread_B	0.0010006	shortread	B
Rhynchosporium	shortread_B	0	shortread	B
Phix174microvirus	shortread_B	0.127076	shortread	B
unclassified Bacteroidales (miscellaneous)	shortread_B	0.0120072	shortread	B
Clostridiales: environmental samples	shortread_B	0	shortread	B
Pasteurella	shortread_B	0	shortread	B
Akkermansia	shortread_B	0.0180108	shortread	B
Citrobacter	shortread_B	0.0020012	shortread	B
Agrobacterium	shortread_B	0	shortread	B
Pseudothermotoga	shortread_B	0.0090054	shortread	B
Aggregatibacter	shortread_B	0	shortread	B
Solobacterium	shortread_B	0	shortread	B
Viruses: environmental samples (186616)	shortread_B	0.0020012	shortread	B
unclassified Porphyromonadaceae	shortread_B	0.0110066	shortread	B
Erysipelatoclostridium	shortread_B	0	shortread	B
Butyrivibrio	shortread_B	0.0010006	shortread	B
Clostridioides	shortread_B	0.0090054	shortread	B
Agathobaculum	shortread_B	0.0010006	shortread	B
Veillonella	shortread_B	0.0120072	shortread	B
Talaromyces	shortread_B	0	shortread	B
Lactobacillus	shortread_B	0.0010006	shortread	B
Rothia	shortread_B	0.0010006	shortread	B
Sphingomonas	shortread_B	0	shortread	B
Asaccharobacter	shortread_B	0	shortread	B
unclassified Prolixibacteraceae	shortread_B	0	shortread	B
unclassified Xanthomonadaceae	shortread_B	0	shortread	B
Yersinia	shortread_B	0.0030018	shortread	B
Burkholderia	shortread_B	0	shortread	B
Tuber	shortread_B	0	shortread	B
Odoribacter	shortread_B	0.0160096	shortread	B
unclassified Peptococcaceae	shortread_B	0.0010006	shortread	B
Austropuccinia	shortread_B	0	shortread	B
Adlercreutzia	shortread_B	0	shortread	B
Trichoderma	shortread_B	0.0010006	shortread	B
Macrocystidia	shortread_B	0.010006	shortread	B
Chlamydia	shortread_B	0.0370222	shortread	B
Penicillium	shortread_B	0.0010006	shortread	B
Staphylococcus	shortread_B	0.0030018	shortread	B
Thermotoga	shortread_B	0	shortread	B
Klebsiella	shortread_B	0.0030018	shortread	B
Tyzzerella	shortread_B	0.0010006	shortread	B
Paenibacillus	shortread_B	0	shortread	B
Monilinia	shortread_B	0.0020012	shortread	B
Lachnospira	shortread_B	0	shortread	B
Methylobacterium	shortread_B	0	shortread	B
Oribacterium	shortread_B	0.0010006	shortread	B
Myriosclerotinia	shortread_B	0	shortread	B
unclassified Micromonosporaceae	shortread_B	0	shortread	B
Baeospora	shortread_B	0.0420252	shortread	B
Monosporascus	shortread_B	0.0030018	shortread	B
Neisseria	shortread_B	0	shortread	B
unclassified Bacteria (miscellaneous)	shortread_B	0.0010006	shortread	B
Venturia	shortread_B	0	shortread	B
Mordavella	shortread_B	0	shortread	B
Schaalia	shortread_B	0	shortread	B
Melampsora	shortread_B	0	shortread	B
Diaporthe	shortread_B	0	shortread	B
Thielaviopsis	shortread_B	0	shortread	B
Neurospora	shortread_B	0	shortread	B
Saccharomyces	shortread_B	0.0120072	shortread	B
Faecalicatena	shortread_B	0	shortread	B
Sinorhizobium	shortread_B	0	shortread	B
Vibrio	shortread_B	0	shortread	B
Paraburkholderia	shortread_B	0.0020012	shortread	B
Rhizophagus	shortread_B	0	shortread	B
Pseudogymnoascus	shortread_B	0	shortread	B
Mycobacterium	shortread_B	0.0010006	shortread	B
Puccinia	shortread_B	0	shortread	B
Anaerostipes	shortread_B	0	shortread	B
Yarrowia	shortread_B	0	shortread	B
Gigaspora	shortread_B	0	shortread	B
Ogataea	shortread_B	0	shortread	B
Lanzia	shortread_B	0	shortread	B
Sclerotinia	shortread_B	0	shortread	B
Hanseniaspora	shortread_B	0	shortread	B
Hespellia	shortread_B	0	shortread	B
Epichloe	shortread_B	0	shortread	B
Stemphylium	shortread_B	0	shortread	B
Flavobacterium	shortread_B	0.0010006	shortread	B
Smittium	shortread_B	0	shortread	B
Clavispora	shortread_B	0	shortread	B
Pseudobutyrivibrio	shortread_B	0.0010006	shortread	B
Valsa	shortread_B	0	shortread	B
Mogibacterium	shortread_B	0	shortread	B
Candidatus Homeothermus	shortread_B	0.0080048	shortread	B
Lachnoanaerobaculum	shortread_B	0	shortread	B
Kazachstania	shortread_B	0	shortread	B
unclassified Prevotellaceae	shortread_B	0.0040024	shortread	B
Trichophyton	shortread_B	0	shortread	B
Paraprevotella	shortread_B	0.005003	shortread	B
Arthrobacter	shortread_B	0	shortread	B
unclassified Bacteroidetes	shortread_B	0.0020012	shortread	B
unclassified Gammaproteobacteria (miscellaneous)	shortread_B	0.0010006	shortread	B
Holdemanella	shortread_B	0	shortread	B
Bariatricus	shortread_B	0	shortread	B
Sarocladium	shortread_B	0	shortread	B
Ceratocystis	shortread_B	0	shortread	B
Phycomyces	shortread_B	0	shortread	B
Granulicatella	shortread_B	0.0010006	shortread	B
Fusicatenibacter	shortread_B	0	shortread	B
Tilletia	shortread_B	0	shortread	B
Treponema	shortread_B	0.0010006	shortread	B
Geosmithia	shortread_B	0	shortread	B
Eisenbergiella	shortread_B	0	shortread	B
Marvinbryantia	shortread_B	0	shortread	B
Blastomyces	shortread_B	0.0010006	shortread	B
Candida (1535326)	shortread_B	0	shortread	B
Brevundimonas	shortread_B	0	shortread	B
Angelakisella	shortread_B	0	shortread	B
Anaerotruncus	shortread_B	0.0010006	shortread	B
Ophiocordyceps	shortread_B	0	shortread	B
Tannerella	shortread_B	0.0020012	shortread	B
Chryseobacterium	shortread_B	0.0020012	shortread	B
Pyricularia	shortread_B	0	shortread	B
unclassified Candidatus Competibacteraceae	shortread_B	0.015009	shortread	B
Faecalitalea	shortread_B	0	shortread	B
Clarireedia	shortread_B	0	shortread	B
Uromyces	shortread_B	0	shortread	B
Emmonsia	shortread_B	0	shortread	B
Tricholoma	shortread_B	0.0020012	shortread	B
Cyberlindnera	shortread_B	0	shortread	B
Mortierella	shortread_B	0	shortread	B
Termitomyces	shortread_B	0	shortread	B
Salmonella	shortread_B	0.0010006	shortread	B
Metaprevotella	shortread_B	0.020012	shortread	B
Hymenoscyphus	shortread_B	0	shortread	B
Pleurotus	shortread_B	0	shortread	B
Exophiala	shortread_B	0	shortread	B
Pediococcus	shortread_B	0	shortread	B
Megasphaera	shortread_B	0.0010006	shortread	B
Erwinia	shortread_B	0	shortread	B
unclassified Saccharibacteria	shortread_B	0.0010006	shortread	B
Prevotellaceae: environmental samples	shortread_B	0.0020012	shortread	B
Erysiphe	shortread_B	0.0010006	shortread	B
Hemileia	shortread_B	0	shortread	B
Dialister	shortread_B	0	shortread	B
Morchella	shortread_B	0	shortread	B
Candidatus Kryptonium	shortread_B	0	shortread	B
unclassified Gemmatimonadetes	shortread_B	0	shortread	B
Ciborinia	shortread_B	0	shortread	B
Verticillium	shortread_B	0	shortread	B
Bacteroidales: environmental samples	shortread_B	0.0010006	shortread	B
Periconia	shortread_B	0	shortread	B
Gordonibacter	shortread_B	0	shortread	B
Lachnotalea	shortread_B	0	shortread	B
Anaerofustis	shortread_B	0	shortread	B
Alloascoidea	shortread_B	0.0020012	shortread	B
Cutaneotrichosporon	shortread_B	0	shortread	B
Porphyromonas	shortread_B	0.0040024	shortread	B
Phialophora (1379869)	shortread_B	0	shortread	B
Mycosphaerella	shortread_B	0	shortread	B
Catabacter	shortread_B	0	shortread	B
Abiotrophia	shortread_B	0	shortread	B
Hypsizygus	shortread_B	0	shortread	B
Raffaelea	shortread_B	0	shortread	B
unclassified Rhizobiales (miscellaneous)	shortread_B	0.0020012	shortread	B
Fournierella	shortread_B	0	shortread	B
Atopobium	shortread_B	0	shortread	B
Trueperella	shortread_B	0	shortread	B
Xylaria	shortread_B	0	shortread	B
Anaerocolumna	shortread_B	0	shortread	B
Sordaria	shortread_B	0	shortread	B
Cordyceps	shortread_B	0	shortread	B
unclassified Acidobacteria (miscellaneous)	shortread_B	0	shortread	B
Leucoagaricus	shortread_B	0	shortread	B
Glomus	shortread_B	0.0020012	shortread	B
Ophiostoma	shortread_B	0	shortread	B
Batrachochytrium	shortread_B	0	shortread	B
Starmerella	shortread_B	0	shortread	B
unclassified Bacillales	shortread_B	0	shortread	B
Pichia	shortread_B	0	shortread	B
Zymoseptoria	shortread_B	0	shortread	B
Parastagonospora	shortread_B	0	shortread	B
Cryptococcus	shortread_B	0	shortread	B
unclassified Deltaproteobacteria (miscellaneous)	shortread_B	0	shortread	B
Lactifluus	shortread_B	0	shortread	B
Lactococcus	shortread_B	0	shortread	B
Anaerotignum	shortread_B	0	shortread	B
Lysinibacillus	shortread_B	0	shortread	B
Calonectria	shortread_B	0	shortread	B
Neonectria	shortread_B	0	shortread	B
Sporothrix	shortread_B	0	shortread	B
Davidsoniella	shortread_B	0	shortread	B
unclassified Alphaproteobacteria (miscellaneous)	shortread_B	0	shortread	B
Ambrosiozyma	shortread_B	0	shortread	B
Murimonas	shortread_B	0	shortread	B
Lactonifactor	shortread_B	0	shortread	B
Pezicula	shortread_B	0	shortread	B
Ustilago	shortread_B	0.005003	shortread	B
Pseudoflavonifractor	shortread_B	0	shortread	B
Halomonas	shortread_B	0	shortread	B
unclassified Cyanobacteria	shortread_B	0	shortread	B
Cronartium	shortread_B	0	shortread	B
Bipolaris	shortread_B	0	shortread	B
Huntiella	shortread_B	0	shortread	B
Pedobacter	shortread_B	0.0010006	shortread	B
Capronia	shortread_B	0	shortread	B
Xanthomonas	shortread_B	0.0010006	shortread	B
Chiua	shortread_B	0	shortread	B
Botrytis	shortread_B	0	shortread	B
Choiromyces	shortread_B	0	shortread	B
Apiotrichum	shortread_B	0	shortread	B
Ambrosiella	shortread_B	0.0010006	shortread	B
unclassified Syntrophaceae	shortread_B	0	shortread	B
Mucor	shortread_B	0	shortread	B
Chaetomium	shortread_B	0	shortread	B
Metarhizium	shortread_B	0	shortread	B
Suillus	shortread_B	0	shortread	B
unclassified Flavobacteriaceae	shortread_B	0	shortread	B
Serratia	shortread_B	0	shortread	B
Selenomonas	shortread_B	0	shortread	B
Purpureocillium	shortread_B	0	shortread	B
Fonsecaea	shortread_B	0	shortread	B
unclassified Flavobacteriales (miscellaneous)	shortread_B	0.0010006	shortread	B
Cronobacter	shortread_B	0.0010006	shortread	B
Legionella	shortread_B	0	shortread	B
Neglecta	shortread_B	0	shortread	B
Shewanella	shortread_B	0	shortread	B
Gomphus	shortread_B	0	shortread	B
Helicobacter	shortread_B	0.0010006	shortread	B
unclassified Eubacteriaceae	shortread_B	0	shortread	B
Wickerhamomyces	shortread_B	0	shortread	B
Hyaloscypha	shortread_B	0.0010006	shortread	B
Pyrrhoderma	shortread_B	0	shortread	B
Anaeromassilibacillus	shortread_B	0	shortread	B
Scheffersomyces	shortread_B	0	shortread	B
unclassified Porticoccaceae	shortread_B	0	shortread	B
Sanguibacter	shortread_B	0	shortread	B
Methanosarcina	shortread_B	0	shortread	B
Escovopsis	shortread_B	0	shortread	B
Athelia	shortread_B	0	shortread	B
Hyphopichia	shortread_B	0	shortread	B
Saccharomycopsis	shortread_B	0	shortread	B
Marssonina	shortread_B	0	shortread	B
Stenotrophomonas	shortread_B	0	shortread	B
Thermoanaerobacter	shortread_B	0	shortread	B
Pseudoalteromonas	shortread_B	0	shortread	B
Mycobacteroides	shortread_B	0	shortread	B
Barnesiella	shortread_B	0.0030018	shortread	B
Intestinimonas	shortread_B	0	shortread	B
unclassified Chitinophagaceae	shortread_B	0	shortread	B
Rhodotorula	shortread_B	0	shortread	B
Knoxdaviesia	shortread_B	0	shortread	B
Beauveria	shortread_B	0	shortread	B
Mrakia	shortread_B	0	shortread	B
Histoplasma	shortread_B	0	shortread	B
Byssochlamys	shortread_B	0	shortread	B
Neobulgaria	shortread_B	0	shortread	B
Romboutsia	shortread_B	0	shortread	B
Listeria	shortread_B	0	shortread	B
Sellimonas	shortread_B	0	shortread	B
Desulfotomaculum	shortread_B	0.0010006	shortread	B
Desulfovibrio	shortread_B	0	shortread	B
Rhizoctonia	shortread_B	0	shortread	B
Pseudocercospora	shortread_B	0	shortread	B
Arcobacter	shortread_B	0	shortread	B
Russula	shortread_B	0	shortread	B
Cladophialophora	shortread_B	0	shortread	B
Blumeria	shortread_B	0	shortread	B
unclassified Oscillospiraceae	shortread_B	0	shortread	B
Lactarius	shortread_B	0	shortread	B
Rhizopogon	shortread_B	0	shortread	B
Prevotellamassilia	shortread_B	0.0010006	shortread	B
Massilia	shortread_B	0	shortread	B
Microbacterium	shortread_B	0	shortread	B
Diversispora	shortread_B	0	shortread	B
Cantharellus	shortread_B	0	shortread	B
Spathaspora	shortread_B	0	shortread	B
Sphaerobolus	shortread_B	0	shortread	B
Mycoplasma	shortread_B	0	shortread	B
Homolaphlyctis	shortread_B	0	shortread	B
Sporisorium	shortread_B	0	shortread	B
Proteobacteria: environmental samples	shortread_B	0.0030018	shortread	B
Sporopachydermia	shortread_B	0.0010006	shortread	B
unclassified Chloroflexi	shortread_B	0	shortread	B
Peptoniphilus	shortread_B	0	shortread	B
Mesorhizobium	shortread_B	0	shortread	B
Sclerotium	shortread_B	0	shortread	B
Lecanicillium	shortread_B	0	shortread	B
Articulospora	shortread_B	0	shortread	B
Massilioclostridium	shortread_B	0	shortread	B
Cuneatibacter	shortread_B	0	shortread	B
Candidatus Stoquefichus	shortread_B	0	shortread	B
Rhizobium	shortread_B	0	shortread	B
Achromobacter	shortread_B	0	shortread	B
Pandoraea	shortread_B	0	shortread	B
Aureobasidium	shortread_B	0	shortread	B
Mycolicibacterium	shortread_B	0	shortread	B
Pyrenophora	shortread_B	0	shortread	B
Pantoea	shortread_B	0.0010006	shortread	B
Exserohilum	shortread_B	0	shortread	B
Actinobacillus	shortread_B	0	shortread	B
unclassified Candidatus Bipolaricaulota	shortread_B	0	shortread	B
unclassified Proteobacteria	shortread_B	0	shortread	B
Oceanobacillus	shortread_B	0	shortread	B
Edhazardia	shortread_B	0	shortread	B
unclassified Chaetothyriales	shortread_B	0	shortread	B
Trichothecium	shortread_B	0	shortread	B
Endoconidiophora	shortread_B	0	shortread	B
Dysgonomonas	shortread_B	0.0020012	shortread	B
Culturomica	shortread_B	0.0020012	shortread	B
Bordetella	shortread_B	0	shortread	B
Memnoniella	shortread_B	0	shortread	B
Serpula	shortread_B	0	shortread	B
Thermothelomyces	shortread_B	0	shortread	B
Sphingobacterium	shortread_B	0	shortread	B
Rodentibacter	shortread_B	0	shortread	B
Catenibacterium	shortread_B	0	shortread	B
[truncated: 7,709 more rows]
