# Supplementary material for: Strain-resolved microbiome sequencing reveals mobile elements that drive bacterial competition on a clinical timescale
Source: Genome Med. 2020 May 29;12:50. doi: 10.1186/s13073-020-00747-0 (PMC7260799; doi:10.1186/s13073-020-00747-0)
Supplement: Supplementary file 4 — Additional file 4. Table S3. Assembly statistics, completeness metrics, tRNA and rRNA loci counts, total annotated genes, and coverage depths for all annotated species draft genomes in short-read and read cloud libraries from each time point. Results are shown for the largest bin of each species. [file 13073_2020_747_MOESM4_ESM.xlsx]

## Sheet: Timepoint A
Final.Classification	Timepoint	Chromium Size.Mb	Chromium Genes	Chromium Completeness	Chromium Contamination	Chromium tRNA	Chromium Total.RNA	Chromium Quality	Chromium N50	Chromium Coverage	Gemcode Size.Mb	Gemcode Genes	Gemcode Completeness	Gemcode Contamination	Gemcode tRNA	Gemcode Total.RNA	Gemcode Quality	Gemcode N50	Gemcode Coverage	Short Read Size.Mb	Short Read Genes	Short Read Completeness	Short Read Contamination	Short Read tRNA	Short Read Total.RNA	Short Read Quality	Short Read N50	Short Read Coverage
[Clostridium]_saccharolyticum	a	0.21	209	14.09	0	1	1	Incomplete	168248	197.775187439739	-	-	-	-	-	-	-	-	-	-	-	-	-	-	-	-	-	-
[Ruminococcus]_gnavus	a	1.39	1259	47.37	0	15	7	Incomplete	266367	35.8051710573113	-	-	-	-	-	-	-	-	-	-	-	-	-	-	-	-	-	-
Adlercreutzia_equolifaciens	a	2.68	2287	98.39	1.25	47	1	Complete	58360	14.2887695035606	-	-	-	-	-	-	-	-	-	-	-	-	-	-	-	-	-	-
bacterium_LF-3	a	1.9	1877	57.86	0	41	21	Incomplete	1879417	165.721771809259	-	-	-	-	-	-	-	-	-	-	-	-	-	-	-	-	-	-
Bacteroides_caccae	a	5.11	4233	92.83	10.1	63	12	Incomplete	340310	27.7441850097259	-	-	-	-	-	-	-	-	-	-	-	-	-	-	-	-	-	-
Bacteroides_ovatus	a	6.91	5386	96.98	9.65	71	8	Incomplete	322521	15.7663367615639	-	-	-	-	-	-	-	-	-	-	-	-	-	-	-	-	-	-
Bacteroides_uniformis	a	3.86	3141	78.62	0	29	1	Incomplete	112358	12.7476326691272	0.78	712	12.07	0	8	3	Incomplete	664039	114.833429873438	-	-	-	-	-	-	-	-	-
Bacteroides_vulgatus	a	2.83	2265	63.91	0	42	16	Incomplete	223742	33.4815362537466	6.6	5716	98.87	25.42	92	11	Incomplete	103676	256.716527051124	3.89	3173	93.98	0.38	50	0	Complete	37144	2459.48339145505
Bilophila_wadsworthia	a	2.37	2066	81.99	0	54	9	Incomplete	332855	31.9688263744125	0.4	361	13.08	0	8	0	Incomplete	4860	15.9734421242291	2.03	1759	79.29	0	37	0	Incomplete	159320	78.5483385716389
Blautia_wexlerae	a	0.58	553	6.9	0	0	1	Incomplete	577391	195.535261200815	-	-	-	-	-	-	-	-	-	-	-	-	-	-	-	-	-	-
Butyricicoccus_pullicaecorum	a	0.39	367	10.2	0	0	0	Incomplete	387992	63.941009092971	-	-	-	-	-	-	-	-	-	-	-	-	-	-	-	-	-	-
Coprococcus_comes	a	0.55	514	29.82	0	3	0	Incomplete	194222	21.7511440051214	-	-	-	-	-	-	-	-	-	-	-	-	-	-	-	-	-	-
Dorea_formicigenerans	a	0.65	622	12.5	0	13	2	Incomplete	154028	34.1984781850767	-	-	-	-	-	-	-	-	-	-	-	-	-	-	-	-	-	-
Dorea_longicatena	a	2.05	1831	69.74	9.47	43	9	Incomplete	293972	26.1670891965773	-	-	-	-	-	-	-	-	-	2.4	2184	95.91	3.04	23	0	Complete	40086	19.7586784917656
Eggerthella_lenta	a	0.24	203	0	0	1	0	Incomplete	38433	13.8301113857196	-	-	-	-	-	-	-	-	-	-	-	-	-	-	-	-	-	-
Eubacterium_desmolans	a	0.37	350	0	0	14	5	Incomplete	255471	143.125384580247	-	-	-	-	-	-	-	-	-	-	-	-	-	-	-	-	-	-
Eubacterium_dolichum	a	1.45	1399	70.18	0	39	9	Incomplete	431462	33.7391160472379	-	-	-	-	-	-	-	-	-	-	-	-	-	-	-	-	-	-
Eubacterium_rectale	a	2.65	2399	99.03	0	57	10	Complete	1473240	640.450088275544	-	-	-	-	-	-	-	-	-	2.3	2081	98.55	0	33	0	Complete	150605	135.257582561573
Faecalibacterium_prausnitzii	a	2.77	2400	84.69	0.68	55	6	Incomplete	69230	71.8097619170594	-	-	-	-	-	-	-	-	-	-	-	-	-	-	-	-	-	-
Firmicutes_bacterium	a	2.88	2507	95.64	1.01	54	12	High Quality	787314	319.334959826183	-	-	-	-	-	-	-	-	-	1.5	1510	68.42	0	17	0	Incomplete	7550	11.0264564521702
Holdemanella_biformis	a	1.4	1440	68.87	0.94	34	6	Incomplete	94741	76.3103233524028	-	-	-	-	-	-	-	-	-	-	-	-	-	-	-	-	-	-
Holdemania_filiformis	a	5.05	4776	84.39	34.76	54	2	Incomplete	31463	14.4313686528799	-	-	-	-	-	-	-	-	-	-	-	-	-	-	-	-	-	-
Hungatella_hathewayi	a	1.21	1149	40.35	1.75	0	6	Incomplete	1212146	145.866752024921	-	-	-	-	-	-	-	-	-	-	-	-	-	-	-	-	-	-
Lachnospiraceae_bacterium	a	2.85	2503	98.83	0	47	5	High Quality	504003	325.878074493844	-	-	-	-	-	-	-	-	-	-	-	-	-	-	-	-	-	-
Parasutterella_excrementihominis	a	2.66	2373	100	0.11	61	21	High Quality	408912	109.145758590059	1.96	1813	85.39	1.53	29	2	Incomplete	19053	20.4088744337321	1.54	1418	70.69	0	31	0	Incomplete	49299	139.813745241726
Pseudoflavonifractor_capillosus	a	2.19	2109	86.39	0.68	0	6	Incomplete	2194117	67.3617222782559	-	-	-	-	-	-	-	-	-	-	-	-	-	-	-	-	-	-
Roseburia_inulinivorans	a	2.96	2821	73.91	0.97	35	4	Incomplete	330990	124.271565851827	-	-	-	-	-	-	-	-	-	-	-	-	-	-	-	-	-	-
Streptococcus_australis	a	0.48	460	24.14	0	2	0	Incomplete	5518	15.6048669724963	-	-	-	-	-	-	-	-	-	-	-	-	-	-	-	-	-	-
Subdoligranulum_variabile	a	1.14	1005	43.2	0	0	3	Incomplete	1137458	342.442182480584	-	-	-	-	-	-	-	-	-	-	-	-	-	-	-	-	-	-
Acidaminococcus_intestini	a	-	-	-	-	-	-	-	-	-	2.36	2166	100	0.3	51	9	High Quality	255628	44.6977847933639	-	-	-	-	-	-	-	-	-
Alistipes_finegoldii	a	-	-	-	-	-	-	-	-	-	0.61	505	18.1	0	8	0	Incomplete	6194	15.7544294855472	1.35	1124	50	0	15	0	Incomplete	88469	302.279602187361
Parabacteroides_merdae	a	-	-	-	-	-	-	-	-	-	4.28	3559	93.33	4.87	55	11	High Quality	84699	35.7252355516196	4.01	3269	96.03	0.9	37	0	Complete	92019	276.675446567958
Ralstonia_pickettii	a	-	-	-	-	-	-	-	-	-	4.99	4595	99.94	1.61	47	3	High Quality	132885	40.7063678399706	-	-	-	-	-	-	-	-	-
Bacteroides_thetaiotaomicron	a	-	-	-	-	-	-	-	-	-	-	-	-	-	-	-	-	-	-	5.66	4223	61.21	0	11	0	Incomplete	36985	43.9290776406183
Bacteroides_cellulosilyticus	a	-	-	-	-	-	-	-	-	-	-	-	-	-	-	-	-	-	-	1.72	1261	20.69	0	1	0	Incomplete	4937	9.39289551898242
Bacteroides_dorei	a	-	-	-	-	-	-	-	-	-	-	-	-	-	-	-	-	-	-	0.33	182	0	0	2	0	Incomplete	19698	554.491833309769
Roseburia_intestinalis	a	-	-	-	-	-	-	-	-	-	-	-	-	-	-	-	-	-	-	3.06	2645	60.53	17.54	22	0	Incomplete	12963	13.4112889745559

## Sheet: Timepoint B
Final.Classification	Timepoint	Chromium Size.Mb	Chromium Genes	Chromium Completeness	Chromium Contamination	Chromium tRNA	Chromium Total.RNA	Chromium Quality	Chromium N50	Chromium Coverage	Gemcode Size.Mb	Gemcode Genes	Gemcode Completeness	Gemcode Contamination	Gemcode tRNA	Gemcode Total.RNA	Gemcode Quality	Gemcode N50	Gemcode Coverage	Short Read Size.Mb	Short Read Genes	Short Read Completeness	Short Read Contamination	Short Read tRNA	Short Read Total.RNA	Short Read Quality	Short Read N50	Short Read Coverage
[Ruminococcus]_gnavus	b	1.65	1561	53.8	0	23	0	Incomplete	258743	15.9660581700441	-	-	-	-	-	-	-	-	-	-	-	-	-	-	-	-	-	-
Bacteroides_caccae	b	3.39	2667	66.68	0.54	25	1	Incomplete	283002	13.9505851033839	5.01	4061	93.33	8.81	64	18	Incomplete	246553	84.6559196054036	1.8	1366	36.21	1.72	15	0	Incomplete	108420	172.743874778184
Bacteroides_uniformis	b	4.41	3632	99.26	0	62	9	High Quality	456204	107.727729933426	-	-	-	-	-	-	-	-	-	0.55	405	15.52	0	2	0	Incomplete	108802	82.7806441962685
Bacteroides_vulgatus	b	5.57	4902	96.99	1.13	99	24	High Quality	405416	371.299668688507	5.4	4623	99.25	7.54	82	23	Incomplete	358611	227.31200140567	0.91	683	17.24	0	11	0	Incomplete	74121	409.867786745731
Eubacterium_desmolans	b	2.87	2840	98.66	0.34	50	4	High Quality	682520	7.37892911110568	-	-	-	-	-	-	-	-	-	-	-	-	-	-	-	-	-	-
Lachnospiraceae_bacterium	b	2.81	2675	85.57	0.16	23	1	Incomplete	41136	8.66153784272595	-	-	-	-	-	-	-	-	-	-	-	-	-	-	-	-	-	-
Parasutterella_excrementihominis	b	1.37	1284	87.97	0.11	40	3	Incomplete	85228	6.52814283759908	-	-	-	-	-	-	-	-	-	0.78	715	39.66	0	14	0	Incomplete	49302	18.0467699148712
[Clostridium]_bolteae	b	0.33	303	0	0	1	0	Incomplete	27054	11.2951281464806	-	-	-	-	-	-	-	-	-	-	-	-	-	-	-	-	-	-
candidate_division	b	0.49	503	50	0	27	3	Incomplete	368873	21.6944822051526	-	-	-	-	-	-	-	-	-	-	-	-	-	-	-	-	-	-
Flavonifractor_plautii	b	1.9	1793	97.99	0	53	10	High Quality	1246284	86.9869641643228	-	-	-	-	-	-	-	-	-	-	-	-	-	-	-	-	-	-
Gemella_haemolysans	b	1.84	1598	96.26	0	38	9	High Quality	502631	40.5506155950752	-	-	-	-	-	-	-	-	-	-	-	-	-	-	-	-	-	-
Gemella_sanguinis	b	1.64	1545	50	0	2	0	Incomplete	11453	4.965689453964	-	-	-	-	-	-	-	-	-	-	-	-	-	-	-	-	-	-
Granulicatella_adiacens	b	1.83	1781	98.36	3.01	19	3	High Quality	104823	6.68521381968413	-	-	-	-	-	-	-	-	-	-	-	-	-	-	-	-	-	-
Solobacterium_moorei	b	1.36	1308	73.57	0.95	28	0	Incomplete	10533	5.77067368331407	-	-	-	-	-	-	-	-	-	-	-	-	-	-	-	-	-	-
Streptococcus_mitis	b	1.01	974	47.61	0	54	12	Incomplete	751596	151.080028976026	-	-	-	-	-	-	-	-	-	-	-	-	-	-	-	-	-	-
Streptococcus_oralis	b	1	929	47.88	0	8	0	Incomplete	55280	12.7862616324519	-	-	-	-	-	-	-	-	-	-	-	-	-	-	-	-	-	-
Streptococcus_parasanguinis	b	0.93	864	29.78	0	6	0	Incomplete	6785	8.17110271054224	-	-	-	-	-	-	-	-	-	-	-	-	-	-	-	-	-	-
Parabacteroides_merdae	b	-	-	-	-	-	-	-	-	-	2.23	1814	58.53	2.56	19	1	Incomplete	12180	17.6365399769655	2.07	1703	54.36	0	20	0	Incomplete	97146	49.9877996160624
Ralstonia_pickettii	b	-	-	-	-	-	-	-	-	-	4.65	4328	96.27	0.55	47	3	High Quality	117551	31.7527681266958	-	-	-	-	-	-	-	-	-
Bacteroides_gallinarum	b	-	-	-	-	-	-	-	-	-	0.25	249	4.17	0	11	0	Incomplete	180391	120.192810836073	-	-	-	-	-	-	-	-	-
Bacteroides_thetaiotaomicron	b	-	-	-	-	-	-	-	-	-	0.25	236	0	0	0	0	Incomplete	246477	309.795640161151	1.26	948	24.14	0	12	0	Incomplete	140536	91.088921125473

## Sheet: Timepoint C
Final.Classification	Timepoint	Chromium Size.Mb	Chromium Genes	Chromium Completeness	Chromium Contamination	Chromium tRNA	Chromium Total.RNA	Chromium Quality	Chromium N50	Chromium Coverage	Gemcode Size.Mb	Gemcode Genes	Gemcode Completeness	Gemcode Contamination	Gemcode tRNA	Gemcode Total.RNA	Gemcode Quality	Gemcode N50	Gemcode Coverage	Short Read Size.Mb	Short Read Genes	Short Read Completeness	Short Read Contamination	Short Read tRNA	Short Read Total.RNA	Short Read Quality	Short Read N50	Short Read Coverage
Bacteroides_caccae	c	4.74	3820	93.8	0.54	63	15	High Quality	413530	890.809961118741	3.99	3244	79.94	0.32	54	9	Incomplete	910812	224.405972442052	4.71	3814	97.68	0.62	55	0	Complete	88461	759.140086072012
Bifidobacterium_breve	c	2.37	1995	100	0.23	54	4	Complete	1661200	24.3947924427427	-	-	-	-	-	-	-	-	-	-	-	-	-	-	-	-	-	-
Enterococcus_faecalis	c	2.52	2386	89.89	0	34	9	Incomplete	1488955	164.087833337562	-	-	-	-	-	-	-	-	-	1.79	1749	59.56	0.26	25	0	Incomplete	5658	5.87515717119785
Haemophilus_parainfluenzae	c	1.95	1809	99.89	0.23	0	19	Complete	1946668	565.00553766744	1.94	1800	99.75	0	49	19	High Quality	682382	94.6540757362242	0.67	675	39.55	0.23	8	0	Incomplete	455925	416.436357342993
Ralstonia_pickettii	c	-	-	-	-	-	-	-	-	-	4.55	4216	93.29	0.69	45	0	Complete	144483	40.4399857332572	-	-	-	-	-	-	-	-	-

## Sheet: Timepoint D
Final.Classification	Timepoint	Chromium Size.Mb	Chromium Genes	Chromium Completeness	Chromium Contamination	Chromium tRNA	Chromium Total.RNA	Chromium Quality	Chromium N50	Chromium Coverage	Gemcode Size.Mb	Gemcode Genes	Gemcode Completeness	Gemcode Contamination	Gemcode tRNA	Gemcode Total.RNA	Gemcode Quality	Gemcode N50	Gemcode Coverage	Short Read Size.Mb	Short Read Genes	Short Read Completeness	Short Read Contamination	Short Read tRNA	Short Read Total.RNA	Short Read Quality	Short Read N50	Short Read Coverage
Bacteroides_caccae	d	5.08	4193	94.44	0.94	61	15	High Quality	259720	1542.14667481238	5.35	4395	97.03	2.89	63	15	High Quality	300872	436.4579736893	3.39	2812	73.65	0.54	39	0	Incomplete	91428	338.98476723504
Bifidobacterium_breve	d	1.39	1133	55.24	0	34	4	Incomplete	706035	37.0166116116982	-	-	-	-	-	-	-	-	-	-	-	-	-	-	-	-	-	-
Enterococcus_faecalis	d	2.12	1998	79.78	0	26	6	Incomplete	1270564	471.983828996809	-	-	-	-	-	-	-	-	-	2.62	2532	94.37	1.28	20	0	Complete	16268	7.42267852420979
Haemophilus_parainfluenzae	d	1.95	1818	99.77	0.23	52	17	High Quality	346419	32.3724754010144	1.79	1670	95.14	0.45	34	5	High Quality	43671	24.65736294098	0.78	756	40.68	0	19	1	Incomplete	214468	34.5021059566277
[Clostridium]_sordellii	d	2.86	2815	56.9	0	8	3	Incomplete	2770283	40.3906839092092	-	-	-	-	-	-	-	-	-	-	-	-	-	-	-	-	-	-
Campylobacter_gracilis	d	1.86	1735	88.43	0	37	0	Incomplete	62409	12.6044728833869	-	-	-	-	-	-	-	-	-	-	-	-	-	-	-	-	-	-
Fusobacterium_nucleatum	d	2.28	2217	81.82	0	30	13	Incomplete	1496362	158.597946202633	0.94	817	48.3	0	15	0	Incomplete	9375	17.4588026245592	0.97	934	52.27	0	33	0	Incomplete	46234	36.7564384333034
Ralstonia_pickettii	d	-	-	-	-	-	-	-	-	-	4.79	4447	97.08	0.59	46	0	Complete	45941	27.9681226236039	-	-	-	-	-	-	-	-	-
Campylobacter_concisus	d	-	-	-	-	-	-	-	-	-	-	-	-	-	-	-	-	-	-	1.54	1545	70.64	1.72	23	0	Incomplete	6978	6.22241615839348
