# Supplementary material for: Strain-resolved microbiome sequencing reveals mobile elements that drive bacterial competition on a clinical timescale
Source: Genome Med. 2020 May 29;12:50. doi: 10.1186/s13073-020-00747-0 (PMC7260799; doi:10.1186/s13073-020-00747-0)
Supplement: Supplementary file 5 — Additional file 5. Table S4. Assembly statistics, completeness metrics, tRNA and rRNA loci counts, total annotated genes, and coverage depths for bins created by merging all those annotated as B. caccae in short-read and read cloud libraries at each time point. [file 13073_2020_747_MOESM5_ESM.xlsx]

## Sheet: Bacteroides caccae
Final.Classification	Timepoint	Chromium Coverage	Chromium Size.Mb	Chromium Genes	Chromium Completeness	Chromium Contamination	Chromium tRNA	Chromium Total.RNA	Chromium Quality	Chromium N50	Gemcode N50	Gemcode Coverage	Short Read Size.Mb	Short Read Genes	Short Read Completeness	Short Read Contamination	Short Read tRNA	Short Read Total.RNA	Short Read Quality	Short Read N50	Short Read Coverage
Bacteroides_caccae	a	27.7441850097259	5.11	4233	92.83	10.1	63	12	Incomplete	340310	-	-	-	-	-	-	-	-	-	-	-
Bacteroides_caccae	b	13.9505851033839	4.72	3793	96.8	1.27	43	2	Complete	283002	246553	84.6559196054036	3.84	3007	83.17	0	29	0	Incomplete	108420	157.477081940653
Bacteroides_caccae	c	890.809961118741	5.48	4589	99.3	1.59	77	15	High Quality	413530	681957	253.456549004673	4.71	3814	97.68	0.62	55	0	Complete	88461	759.140086072012
Bacteroides_caccae	d	1542.14667481238	5.63	4704	99.3	3.53	75	15	High Quality	259720	300872	436.4579736893	4.67	3822	95.42	0.62	56	0	Complete	91428	342.049857923385
