# Supplementary material for: Strain-resolved microbiome sequencing reveals mobile elements that drive bacterial competition on a clinical timescale
Source: Genome Med. 2020 May 29;12:50. doi: 10.1186/s13073-020-00747-0 (PMC7260799; doi:10.1186/s13073-020-00747-0)
Supplement: Supplementary file 6 — Additional file 6. Table S8. Coding sequences with RNA sequencing read counts and fold-change between time points in the neighboring 10 kb around the five IS614 integration loci in B. caccae estimated to have large-scale ancestral strain shifts. Gene annotations were obtained using Prokka. The target gene downstream of the putative promoter as well as the upstream gene are highlighted (green: downstream, red: upstream). [file 13073_2020_747_MOESM6_ESM.xlsx]

## Sheet: gene_counts
Source time point	Read cloud draft CDS location	strand	gene name	product	IS614 upstream/downstream	B	C	D	B->C	C->D
c	contig_21:138070-139266	+	n/a	hypothetical protein		6	181	108	30.1667	0.596685
c	contig_21:139304-140092	-	n/a	hypothetical protein		2534	18367	4673	7.24822	0.254424
c	contig_21:140580-142427	+	glaB_2	Alpha-1%2C3-galactosidase B		116	14413	14228	124.25	0.987164
c	contig_21:142491-142886	+	n/a	hypothetical protein		28	1164	1104	41.5714	0.948454
c	contig_21:143315-143860	-	fecI	putative RNA polymerase sigma factor FecI		760	2252	2127	2.96316	0.944494
c	contig_21:144058-146934	-	nagJ	O-GlcNAcase NagJ	upstream	103	15874	15061	154.117	0.948784
c	contig_21:147118-148407	-	n/a	hypothetical protein		0	0	0	-1	-1
c	contig_21:148654-149571	-	n/a	hypothetical protein	downstream	18	7466	4878	414.778	0.653362
c	contig_21:149592-151499	-	n/a	hypothetical protein		14	8377	8525	598.357	1.01767
c	contig_21:151520-154894	-	susC_6	TonB-dependent receptor SusC		18	7592	7798	421.778	1.02713
c	contig_21:154954-155655	-	n/a	hypothetical protein		9	2894	3359	321.556	1.16068
c	contig_21:155877-156815	+	n/a	hypothetical protein		38	4490	4495	118.158	1.00111
c	contig_3:134097-135041	-	n/a	hypothetical protein		1600	5480	5335	3.425	0.97354
c	contig_3:135159-135887	-	recO	DNA repair protein RecO		145	8328	8001	57.4345	0.960735
c	contig_3:135948-136526	-	n/a	hypothetical protein		50	2804	3289	56.08	1.17297
c	contig_3:136589-137170	-	n/a	hypothetical protein		145	2450	3091	16.8966	1.26163
c	contig_3:137183-137668	-	sigM	ECF RNA polymerase sigma factor SigM		155	1832	2767	11.8194	1.51037
c	contig_3:138075-138147	+	n/a	tRNA-Glu(ttc)		10381	2625	10006	0.252866	3.81181
c	contig_3:138189-138443	+	rpsT	30S ribosomal protein S20		61950	10419	70983	0.168184	6.81284
c	contig_3:138642-140600	+	gyrB	DNA gyrase subunit B		33008	97998	70200	2.96892	0.716341
c	contig_3:140776-140967	+	n/a	hypothetical protein		512	2576	2217	5.03125	0.860637
c	contig_3:140973-141572	-	n/a	hypothetical protein		1328	8979	7976	6.7613	0.888295
c	contig_3:141618-143132	-	gpmI	2%2C3-bisphosphoglycerate-independent phosphoglycerate mutase	upstream	5812	8603	7546	1.48021	0.877136
c	contig_3:143476-144765	-	n/a	hypothetical protein		0	0	0	-1	-1
c	contig_3:144812-147391	+	resA_1	Thiol-disulfide oxidoreductase ResA	downstream	1517	17519	14130	11.5485	0.806553
c	contig_3:147557-148537	+	corA	Cobalt/magnesium transport protein CorA		2916	7073	7588	2.42558	1.07281
c	contig_3:148653-150194	-	n/a	hypothetical protein		681	4023	4304	5.90749	1.06985
c	contig_3:150376-150978	-	rnhB	Ribonuclease HII		156	2150	2269	13.7821	1.05535
c	contig_3:151071-153275	-	hppA1	Putative K(+)-stimulated pyrophosphate-energized sodium pump		372	10357	10429	27.8414	1.00695
c	contig_3:713491-714438	+	n/a	hypothetical protein		44	5715	7592	129.886	1.32843
c	contig_3:714463-715011	+	n/a	hypothetical protein		367	4460	5407	12.1526	1.21233
c	contig_3:715034-716413	-	n/a	hypothetical protein		845	6791	8629	8.03669	1.27065
c	contig_3:716410-716709	-	n/a	hypothetical protein		128	1724	2205	13.4688	1.279
c	contig_3:716719-717852	-	n/a	hypothetical protein		1359	6743	7028	4.96174	1.04227
c	contig_3:717845-719458	-	n/a	hypothetical protein		2125	13370	12398	6.29176	0.9273
c	contig_3:719471-722701	-	hsdR	Type-1 restriction enzyme R protein		4834	23980	19642	4.9607	0.819099
c	contig_3:722698-722946	-	n/a	hypothetical protein		328	2639	1802	8.04573	0.682834
c	contig_3:723032-723292	+	n/a	hypothetical protein	downstream	107	1527	1538	14.271	1.0072
c	contig_3:723424-724713	+	n/a	hypothetical protein		0	0	0	-1	-1
c	contig_3:724918-725586	+	n/a	hypothetical protein	upstream	220	2087	3890	9.48636	1.86392
c	contig_3:725955-727454	+	xerC_4	Tyrosine recombinase XerC		0	0	0	-1	-1
c	contig_3:727568-728923	+	n/a	hypothetical protein		0	0	0	-1	-1
c	contig_3:728947-730311	+	n/a	hypothetical protein		0	0	0	-1	-1
c	contig_3:730453-730758	+	n/a	hypothetical protein		0	0	0	-1	-1
c	contig_3:730775-731968	+	n/a	hypothetical protein		0	0	0	-1	-1
c	contig_3:732142-733005	+	dnaG_4	DNA primase		0	0	0	-1	-1
c	contig_3:733255-733587	+	n/a	hypothetical protein		0	0	0	-1	-1
c	contig_3:733592-733939	+	n/a	hypothetical protein		0	0	0	-1	-1
c	contig_3:734012-734662	+	n/a	hypothetical protein		0	0	0	-1	-1
d	contig_18:332672-333223	+	mdtA	Multidrug resistance protein MdtA		538	6216	4890	11.5539	0.78668
d	contig_18:333298-336423	+	czcA	Cobalt-zinc-cadmium resistance protein CzcA		2666	29839	22195	11.1924	0.743825
d	contig_18:336467-337660	+	n/a	hypothetical protein		1115	9653	6644	8.6574	0.688283
d	contig_18:337675-339129	-	rsmF	Ribosomal RNA small subunit methyltransferase F		921	11429	10657	12.4093	0.932453
d	contig_18:339238-340065	+	n/a	hypothetical protein		502	10140	5630	20.1992	0.555227
d	contig_18:340062-340613	+	sigW_1	ECF RNA polymerase sigma factor SigW		146	5317	3770	36.4178	0.709046
d	contig_18:340594-340923	+	n/a	hypothetical protein		126	3586	3404	28.4603	0.949247
d	contig_18:341114-342376	+	cls	Cardiolipin synthase	upstream	2473	6158	6866	2.49009	1.11497
d	contig_18:342680-343969	-	n/a	hypothetical protein		0	0	0	-1	-1
d	contig_18:344108-344902	+	thyA2	Thymidylate synthase 2	downstream	1633	9951	33893	6.09369	3.40599
d	contig_18:344949-345443	+	dhfrIII	Dihydrofolate reductase type 3		879	5475	14162	6.22867	2.58667
d	contig_18:345464-345943	-	asnC	Regulatory protein AsnC		741	3615	4630	4.87854	1.28077
d	contig_18:346096-347373	+	n/a	hypothetical protein		1204	7975	7215	6.62375	0.904702
d	contig_18:347412-347948	+	n/a	hypothetical protein		540	2140	2075	3.96296	0.969626
d	contig_18:348399-348869	-	n/a	hypothetical protein		12614	25603	36890	2.02973	1.44085
d	contig_18:348876-349466	-	n/a	hypothetical protein		32872	63347	78028	1.92708	1.23176
d	contig_18:349502-349987	-	n/a	hypothetical protein		9862	15563	14379	1.57808	0.923922
d	contig_18:349994-350794	-	n/a	hypothetical protein		10396	21621	18608	2.07974	0.860645
d	contig_18:350869-350957	-	n/a	tRNA-Ser(gga)		436	2117	3647	4.8555	1.72272
d	contig_18:351078-351854	-	dtd3	D-aminoacyl-tRNA deacylase		944	3476	3167	3.6822	0.911105
d	contig_18:351848-352564	-	n/a	hypothetical protein		950	6684	5504	7.03579	0.823459
d	contig_18:352582-353556	-	n/a	(2E%2C6E)-farnesyl diphosphate synthase		2971	6260	4606	2.10703	0.735783
d	contig_18:353628-354071	-	n/a	hypothetical protein		8104	16184	9723	1.99704	0.600779
d	contig_4:129414-129629	+	uvrA	UvrABC system protein A		629	1848	1565	2.938	0.846861
d	contig_4:129653-130132	+	ybaK	Cys-tRNA(Pro)/Cys-tRNA(Cys) deacylase YbaK		556	3181	2610	5.72122	0.820497
d	contig_4:130239-131903	+	dtpA	Dipeptide and tripeptide permease A		1594	7826	6623	4.90966	0.846282
d	contig_4:132010-132507	-	paiA	Spermidine/spermine N(1)-acetyltransferase		51	2556	2297	50.1176	0.89867
d	contig_4:132670-132996	+	n/a	hypothetical protein		101	1651	1932	16.3465	1.1702
d	contig_4:133019-134116	+	n/a	hypothetical protein		583	9055	7922	15.5317	0.874876
d	contig_4:134180-135268	+	n/a	hypothetical protein		793	14808	11114	18.6734	0.75054
d	contig_4:135287-135793	+	flr	Flavoredoxin		552	12754	8019	23.1051	0.628744
d	contig_4:135904-138006	-	dpp5	Dipeptidyl-peptidase 5		10212	102585	62340	10.0455	0.607691
d	contig_4:138055-139491	-	norM	Multidrug resistance protein NorM	downstream	8526	103899	49585	12.1861	0.477242
d	contig_4:139538-140827	+	n/a	hypothetical protein		0	0	0	-1	-1
d	contig_4:141069-142922	-	yidC	Membrane protein insertase YidC	upstream	9942	20097	19511	2.02142	0.970841
d	contig_4:142948-144558	-	pyrG	CTP synthase		9051	16140	10621	1.78323	0.658055
d	contig_4:144748-146262	+	n/a	hypothetical protein		758	8428	6910	11.1187	0.819886
d	contig_4:146748-147332	+	n/a	hypothetical protein		358	2866	2191	8.00559	0.76448
d	contig_4:147344-148759	+	n/a	hypothetical protein		371	5343	4885	14.4016	0.91428
d	contig_4:149033-150229	+	n/a	hypothetical protein		0	43	52	-1	1.2093
