# Supplementary material for: Strain-resolved microbiome sequencing reveals mobile elements that drive bacterial competition on a clinical timescale
Source: Genome Med. 2020 May 29;12:50. doi: 10.1186/s13073-020-00747-0 (PMC7260799; doi:10.1186/s13073-020-00747-0)
Supplement: Supplementary file 7 — Additional file 7. Table S9. Total reads, sequencing coverage, assembled genome draft size and N50, and taxonomic annotation for all 53 isolates from stool samples of time points A, C, and D. [file 13073_2020_747_MOESM7_ESM.xlsx]

## Sheet: isolate-library-stats
time point	isolate no.	uid	total sequenced reads	total sequenced bases	total assembled size	assembled N50	top annotated genus and species	% of bases with top annotation	sub population	abx testing
a	2*	A9_S6	3080956	305176341	9648155	30630	Bacteroides caccae	47.8	A pop.	y
a	6	A11_S8	3214182	317754577	5227730	85983	Bacteroides caccae	88.5	A pop.	y
a	9	A13_S10	3855748	382045538	5153403	125866	Bacteroides caccae	91.6	A pop.	y
c	0	KTC4_S45	4938508	468754350	5383905	63353	Bacteroides caccae	88.5	C/D pop. 3	y
c	1	C11_S22	3434266	338715022	5174619	61946	Bacteroides caccae	84.8	C/D pop. 1	y
c	2	C1_S16	3729030	363456376	5254575	53285	Bacteroides caccae	86.1	C/D pop. 1
c	3	KTC1_S42	4923482	467039655	5219001	79873	Bacteroides caccae	88.9	C/D pop. 1
c	5	KTC2_S43	4259818	410959778	5246079	91493	Bacteroides caccae	85.9	C/D pop. 2	y
c	6	C7_S21	2914182	286930852	5196733	75028	Bacteroides caccae	86.5	C/D pop. 2	y
c	7	C3_S18	3544074	346881577	5205048	65258	Bacteroides caccae	85.8	C/D pop. 2	y
c	8	KTC5_S50	4871716	474064581	5202597	83816	Bacteroides caccae	89.5	C/D pop. 1
c	11	ABC5_S58	5077102	490073724	5349771	83788	Bacteroides caccae	87.2	C/D pop. 3	y
c	13	C5_S20	4372760	425635506	5292820	53647	Bacteroides caccae	85.8	C/D pop. 1	y
c	14	C14_S25	3835416	376411829	5188883	75222	Bacteroides caccae	91.7	C/D pop. 1	y
c	15	C2_S17	2459194	238337289	5373346	18278	Bacteroides caccae	80.3	C/D pop. 1
c	16	KTC3_S44	4146472	386601555	5272746	70504	Bacteroides caccae	87.8	C/D pop. 1
c	17	C4_S19	3087424	303039595	5229026	71153	Bacteroides caccae	87.5	C/D pop. 1	y
c	18	HFC1_S1	4607200	442109330	7717914	43882	Bacteroides caccae	56.5	C/D pop. 1
c	19	C13_S24	2586478	255238436	5246646	75380	Bacteroides caccae	85.6	C/D pop. 1
c	20	HFC5_S52	4825250	465272471	7160962	48710	Bacteroides caccae	64.4	C/D pop. 2
d	0	D2_S26	3171540	308323077	5597340	17434	Bacteroides caccae	80	C/D pop. 3
d	1	D8_S32	1958620	191052734	5563113	11810	Bacteroides caccae	78.6	C/D pop. 3	y
d	2	KTD1_S46	4770208	455737050	5227617	66333	Bacteroides caccae	88.6	C/D pop. 1
d	3	HFD4_S5	4540456	441365191	5348053	67753	Bacteroides caccae	85.5	C/D pop. 3
d	4	HFD2_S3	4563908	439779650	5567386	51009	Bacteroides caccae	79	C/D pop. 1
d	5	HFD3_S4	5353070	516075065	5452626	66268	Bacteroides caccae	83.1	C/D pop. 1
d	6	KTD2_S47	4542884	432939498	5185906	78074	Bacteroides caccae	89.2	C/D pop. 2	y
d	7	D9_S33	2964344	294108293	5406391	85983	Bacteroides caccae	85.9	C/D pop. 3	y
d	8	ABD5_S59	4769330	464331644	5392440	77502	Bacteroides caccae	83.9	C/D pop. 3
d	9	D5_S29	3525986	344123771	5436221	59076	Bacteroides caccae	83	C/D pop. 3
d	10	D4_S28	1536750	151281908	5512966	7957	Bacteroides caccae	78.3	C/D pop. 3
d	11	D10_S34	4936426	466016707	5460709	51832	Bacteroides caccae	83.8	C/D pop. 3
d	12	KTD4_S49	3841830	366938361	5393860	85332	Bacteroides caccae	83.9	C/D pop. 3
d	13	KTD5_S51	4809492	468091259	5202956	76786	Bacteroides caccae	89.8	C/D pop. 1
d	14	HFD1_S2	5411480	523847950	5678179	74840	Bacteroides caccae	77.6	C/D pop. 1
d	15	D3_S27	4355938	417101313	5408015	56373	Bacteroides caccae	87.4	C/D pop. 3
d	16	HFD5_S53	5895132	573048209	5422425	75199	Bacteroides caccae	86.3	C/D pop. 1
d	17	D7_S31	4012120	385230633	5420856	56550	Bacteroides caccae	80.7	C/D pop. 3
d	18	KTD3_S48	4436858	422701083	5378959	74543	Bacteroides caccae	87.8	C/D pop. 3
d	19	D6_S30	3531266	343942186	5235396	61017	Bacteroides caccae	89.4	C/D pop. 1
d	20	D11_S35	3486804	334708787	5427439	53949	Bacteroides caccae	83.1	C/D pop. 3
a	0	A12_S9	3417730	340622185	8676931	40398	Bacteroides sp.	30.4
a	3	A10_S7	5941572	586859896	9947112	11693	Bacteroides sp.	32
a	4	A18_S15	4086062	403270707	4800969	46545	Bacteroides sp.	43.2
a	5	A15_S12	3737860	368611176	4993997	143106	Bacteroides sp.	43.6
a	1	A16_S13	3171448	313889114	7950526	80109	Bacteroides uniformis	33.1
a	7	A17_S14	3557348	348950489	4729426	80412	Bacteroides uniformis	44.9
a	8	A14_S11	2900170	290245563	4915378	138800	Bacteroides uniformis	52.9
c	4	ABC4_S57	5645094	547511061	2696531	23171	Staphylococcus epidermidis	90.1
c	9	C12_S23	582248	53718250	2623396	3975	Staphylococcus epidermidis	66.7
c	10	ABC1_S54	5848472	559236826	2646847	42673	Staphylococcus epidermidis	95.3
c	12	ABC3_S56	5875244	563114375	2613110	81758	Staphylococcus epidermidis	96.6
c	21	ABC2_S55	5873914	560513170	2633277	65051	Staphylococcus epidermidis	95.7
* Initial isolate A2 was determined to contain both Bacteroides caccae and another Bacteroides strain most closely related to Bacteroides uniformis. This initial isolate was re-streaked to obtain B. caccae in isolation, which was verified through PCR.
